# Supplementary material for: (E)-3-(2,4-Dimeth­oxy­phen­yl)-1-(3,4-dimeth­oxy­phen­yl)prop-2-en-1-one
Source: Acta Crystallogr Sect E Struct Rep Online. 2010 Oct 31;66(Pt 11):o3015. doi: 10.1107/S1600536810043606 (PMC3009186; doi:10.1107/S1600536810043606)
Supplement: Supplementary file 1 [file e-66-o3015-sup1.cif]

##############################################################################
###                                                                        ###
###        Electronic paper (Acta Crystallographica Section E)             ###
###                                                                        ###
##############################################################################
#                                                                            #
# This CIF contains the data in a paper accepted for publication in Acta     #
# Crystallographica Section E. It conforms to the requirements of Notes      #
# for Authors for Section E, and has been peer reviewed under the auspices   #
# of the IUCr Commission on Journals.                                        #
#                                                                            #
# Full details of the Crystallographic Information File format               #
# are given in the paper "The Crystallographic Information File (CIF):       #
# a New Standard Archive File for Crystallography" by S. R. Hall, F. H.      #
# Allen and I. D. Brown [Acta Cryst. (1991), A47, 655-685].                  #
#                                                                            #
# The current version of the core CIF dictionary is obtainable from          #
# ftp://ftp.iucr.org/pub/cif_core.dic. The current version number is 2.4.    #
#                                                                            #
# Software is freely available for graphical display of the structure(s) in  #
# this CIF.  For information consult the CIF home page http://www.iucr.org/  #
# cif/home.html                                                              #
#                                                                            #
# This file may be used for bona fide research purposes within the           #
# scientific community so long as proper attribution is given to the journal # 
# article from which it was obtained.                                        #
#                                                                            #
##############################################################################
                                             
data_I
_audit_creation_method     SHELXL97
_chemical_name_systematic
;
(<i>E</i>)-3-(2,4-Dimethoxyphenyl)-1-(3,4-dimethoxyphenyl)prop-2-en-1-one
;
_chemical_name_common     ?
_chemical_formula_moiety     'C19 H20 O5'
_chemical_formula_sum     'C19 H20 O5'
_chemical_formula_iupac     'C19 H20 O5'
_chemical_formula_weight     328.35
_chemical_melting_point     ?
_symmetry_cell_setting     monoclinic
_symmetry_space_group_name_H-M     'P 21/n'
_symmetry_space_group_name_Hall     '-P 2yn'
loop_
    _symmetry_equiv_pos_as_xyz
    'x, y, z'
    '-x+1/2, y+1/2, -z+1/2'
    '-x, -y, -z'
    'x-1/2, -y-1/2, z-1/2'
_cell_length_a     9.031(5)
_cell_length_b     7.962(5)
_cell_length_c     23.631(14)
_cell_angle_alpha     90.00
_cell_angle_beta     92.827(10)
_cell_angle_gamma     90.00
_cell_volume     1697.0(17)
_cell_formula_units_Z     4
_cell_measurement_reflns_used     3028
_cell_measurement_theta_min     2.371
_cell_measurement_theta_max     25.401
_cell_measurement_temperature     298(2)
_exptl_crystal_description     block
_exptl_crystal_colour     colourless
_exptl_crystal_size_max     0.47
_exptl_crystal_size_mid     0.35
_exptl_crystal_size_min     0.31
_exptl_crystal_density_diffrn     1.285
_exptl_crystal_density_meas     ?
_exptl_crystal_density_method     'not measured'
_exptl_crystal_F_000     696
_exptl_absorpt_coefficient_mu     0.093
_exptl_absorpt_correction_type     multi-scan
_exptl_absorpt_process_details     '(SADABS; Bruker, 2002)'
_exptl_absorpt_correction_T_min     0.9577
_exptl_absorpt_correction_T_max     0.9718
_diffrn_ambient_temperature     298(2)
_diffrn_radiation_type     MoK\a
_diffrn_radiation_wavelength     0.71073
_diffrn_radiation_source     'fine-focus sealed tube'
_diffrn_radiation_monochromator     graphite
_diffrn_measurement_device_type     'Bruker APEX area-detector'
_diffrn_measurement_method     '\f and \w'
_diffrn_detector_area_resol_mean     ?
_diffrn_reflns_number     8581
_diffrn_reflns_av_R_equivalents     0.0205
_diffrn_reflns_av_sigmaI/netI     0.0263
_diffrn_reflns_theta_min     1.73
_diffrn_reflns_theta_max     25.00
_diffrn_reflns_theta_full     25.00
_diffrn_measured_fraction_theta_max     0.996
_diffrn_measured_fraction_theta_full     0.996
_diffrn_reflns_limit_h_min     -10
_diffrn_reflns_limit_h_max     10
_diffrn_reflns_limit_k_min     -7
_diffrn_reflns_limit_k_max     9
_diffrn_reflns_limit_l_min     -28
_diffrn_reflns_limit_l_max     21
_diffrn_standards_number     0
_diffrn_standards_interval_count     ?
_diffrn_standards_interval_time     ?
_diffrn_standards_decay_%     ?
_refine_special_details
;
Refinement of <i>F</i>^2^ against ALL reflections. The weighted <i>R</i>-factor
<i>wR</i> and goodness of fit <i>S</i> are based on <i>F</i>^2^, conventional
<i>R</i>-factors <i>R</i> are based on <i>F</i>, with <i>F</i> set to zero for
negative <i>F</i>^2^. The threshold expression of <i>F</i>^2^ >
\s(<i>F</i>^2^) is used only for calculating <i>R</i>-factors(gt) <i>etc</i>.
and is not relevant to the choice of reflections for refinement.
<i>R</i>-factors based on <i>F</i>^2^ are statistically about twice as large
as those based on <i>F</i>, and <i>R</i>- factors based on ALL data will be
even larger.
;
_reflns_number_total     2981
_reflns_number_gt     2407
_reflns_threshold_expression     I>2\s(I)
_refine_ls_structure_factor_coef     Fsqd
_refine_ls_matrix_type     full
_refine_ls_R_factor_all     0.0523
_refine_ls_R_factor_gt     0.0420
_refine_ls_wR_factor_gt     0.1133
_refine_ls_wR_factor_ref     0.1192
_refine_ls_goodness_of_fit_ref     1.035
_refine_ls_restrained_S_all     1.035
_refine_ls_number_reflns     2981
_refine_ls_number_parameters     222
_refine_ls_number_restraints     0
_refine_ls_hydrogen_treatment     constr
_refine_ls_weighting_scheme     calc
_refine_ls_weighting_details
       'calc w = 1/[\s^2^(Fo^2^)+(0.0641P)^2^+0.1943P] where P=(Fo^2^+2Fc^2^)/3'
_atom_sites_solution_hydrogens     geom
_atom_sites_solution_primary     direct
_atom_sites_solution_secondary     difmap
_refine_ls_shift/su_max     0.000
_refine_ls_shift/su_mean     0.000
_refine_diff_density_max     0.138
_refine_diff_density_min     -0.158
_refine_ls_extinction_method     'SHELXL97 (Sheldrick, 2008)'
_refine_ls_extinction_coef     0.0093(16)
_refine_ls_extinction_expression
                                  'Fc^*^=kFc[1+0.001xFc^2^\l^3^/sin(2\q)]^-1/4^'
loop_
    _atom_type_symbol
    _atom_type_description
    _atom_type_scat_dispersion_real
    _atom_type_scat_dispersion_imag
    _atom_type_scat_source
    'C' 'C' 0.0033 0.0016
                         'International Tables Vol C Tables 4.2.6.8 and 6.1.1.4'
    'H' 'H' 0.0000 0.0000
                         'International Tables Vol C Tables 4.2.6.8 and 6.1.1.4'
    'O' 'O' 0.0106 0.0060
                         'International Tables Vol C Tables 4.2.6.8 and 6.1.1.4'
_computing_data_collection     'SMART (Bruker, 2002)'
_computing_cell_refinement     'SAINT (Bruker, 2002)'
_computing_data_reduction     'SAINT (Bruker, 2002)'
_computing_structure_solution     'SHELXS97 (Sheldrick, 2008)'
_computing_structure_refinement     'SHELXL97 (Sheldrick, 2008)'
_computing_molecular_graphics     'SHELXTL (Sheldrick, 2008)'
_computing_publication_material     'SHELXL97 (Sheldrick, 2008)'
loop_
    _atom_site_type_symbol
    _atom_site_label
    _atom_site_fract_x
    _atom_site_fract_y
    _atom_site_fract_z
    _atom_site_U_iso_or_equiv
    _atom_site_adp_type
    _atom_site_calc_flag
    _atom_site_refinement_flags
    _atom_site_occupancy
    _atom_site_disorder_assembly
    _atom_site_disorder_group
    O O1 0.28103(12) 0.90184(19) 0.42954(5) 0.0819(4) Uani d . 1 . .
    O O2 0.70723(11) 0.80481(15) 0.32588(5) 0.0638(3) Uani d . 1 . .
    O O3 1.12815(14) 0.4756(2) 0.43350(6) 0.0919(5) Uani d . 1 . .
    O O4 1.56960(12) 0.36084(15) 0.31617(5) 0.0671(4) Uani d . 1 . .
    O O5 1.51234(12) 0.49882(14) 0.21947(5) 0.0609(3) Uani d . 1 . .
    C C1 0.2027(2) 0.8905(3) 0.48040(9) 0.0961(7) Uani d . 1 . .
    H H1A 0.1911 0.7746 0.4905 0.144 Uiso calc R 1 . .
    H H1B 0.1068 0.9414 0.4746 0.144 Uiso calc R 1 . .
    H H1C 0.2574 0.9479 0.5104 0.144 Uiso calc R 1 . .
    C C2 0.42024(16) 0.8369(2) 0.42967(7) 0.0580(4) Uani d . 1 . .
    C C3 0.49109(19) 0.7598(3) 0.47532(7) 0.0698(5) Uani d . 1 . .
    H H3 0.4444 0.7487 0.5093 0.084 Uiso calc R 1 . .
    C C4 0.63289(18) 0.6990(2) 0.46998(7) 0.0652(5) Uani d . 1 . .
    H H4 0.6801 0.6467 0.5011 0.078 Uiso calc R 1 . .
    C C5 0.70830(16) 0.71205(19) 0.42044(7) 0.0509(4) Uani d . 1 . .
    C C6 0.63254(15) 0.79194(18) 0.37421(6) 0.0482(4) Uani d . 1 . .
    C C7 0.49051(16) 0.8529(2) 0.37918(7) 0.0535(4) Uani d . 1 . .
    H H7 0.4417 0.9052 0.3484 0.064 Uiso calc R 1 . .
    C C8 0.63986(18) 0.8895(2) 0.27838(7) 0.0652(5) Uani d . 1 . .
    H H8A 0.5486 0.8345 0.2670 0.098 Uiso calc R 1 . .
    H H8B 0.7055 0.8875 0.2476 0.098 Uiso calc R 1 . .
    H H8C 0.6199 1.0038 0.2884 0.098 Uiso calc R 1 . .
    C C9 0.85599(16) 0.6388(2) 0.41978(7) 0.0556(4) Uani d . 1 . .
    H H9 0.8906 0.5935 0.4542 0.067 Uiso calc R 1 . .
    C C10 0.94973(16) 0.6258(2) 0.37837(7) 0.0560(4) Uani d . 1 . .
    H H10 0.9239 0.6703 0.3429 0.067 Uiso calc R 1 . .
    C C11 1.09404(17) 0.5415(2) 0.38803(7) 0.0577(4) Uani d . 1 . .
    C C12 1.19894(16) 0.53612(18) 0.34148(6) 0.0490(4) Uani d . 1 . .
    C C13 1.17154(16) 0.61029(19) 0.28937(7) 0.0534(4) Uani d . 1 . .
    H H13 1.0832 0.6682 0.2822 0.064 Uiso calc R 1 . .
    C C14 1.27305(17) 0.60041(19) 0.24734(7) 0.0557(4) Uani d . 1 . .
    H H14 1.2519 0.6506 0.2123 0.067 Uiso calc R 1 . .
    C C15 1.40530(16) 0.51638(18) 0.25735(7) 0.0504(4) Uani d . 1 . .
    C C16 1.43577(15) 0.44187(18) 0.31052(6) 0.0493(4) Uani d . 1 . .
    C C17 1.33443(16) 0.45188(19) 0.35158(7) 0.0515(4) Uani d . 1 . .
    H H17 1.3555 0.4022 0.3867 0.062 Uiso calc R 1 . .
    C C18 1.61263(19) 0.2977(2) 0.37027(8) 0.0669(5) Uani d . 1 . .
    H H18A 1.6114 0.3869 0.3976 0.100 Uiso calc R 1 . .
    H H18B 1.7109 0.2520 0.3696 0.100 Uiso calc R 1 . .
    H H18C 1.5449 0.2111 0.3805 0.100 Uiso calc R 1 . .
    C C19 1.4842(2) 0.5671(3) 0.16424(7) 0.0703(5) Uani d . 1 . .
    H H19A 1.3940 0.5204 0.1478 0.105 Uiso calc R 1 . .
    H H19B 1.5650 0.5401 0.1409 0.105 Uiso calc R 1 . .
    H H19C 1.4745 0.6869 0.1668 0.105 Uiso calc R 1 . .
loop_
    _atom_site_aniso_label
    _atom_site_aniso_U_11
    _atom_site_aniso_U_22
    _atom_site_aniso_U_33
    _atom_site_aniso_U_12
    _atom_site_aniso_U_13
    _atom_site_aniso_U_23
    O1 0.0504(7) 0.1228(11) 0.0734(9) 0.0280(7) 0.0114(6) -0.0078(8)
    O2 0.0466(6) 0.0894(9) 0.0563(7) 0.0110(5) 0.0110(5) 0.0148(6)
    O3 0.0720(8) 0.1376(13) 0.0679(9) 0.0480(8) 0.0213(7) 0.0313(8)
    O4 0.0547(7) 0.0841(8) 0.0635(8) 0.0250(6) 0.0118(6) 0.0059(6)
    O5 0.0566(7) 0.0690(7) 0.0584(7) 0.0066(5) 0.0163(5) 0.0010(5)
    C1 0.0587(12) 0.152(2) 0.0797(14) 0.0236(12) 0.0227(10) -0.0226(14)
    C2 0.0426(8) 0.0710(10) 0.0609(10) 0.0082(7) 0.0086(7) -0.0105(8)
    C3 0.0573(10) 0.0980(14) 0.0555(10) 0.0150(9) 0.0167(8) 0.0014(9)
    C4 0.0584(10) 0.0837(12) 0.0541(10) 0.0146(9) 0.0096(8) 0.0066(9)
    C5 0.0459(8) 0.0538(9) 0.0534(9) 0.0033(7) 0.0081(7) -0.0011(7)
    C6 0.0417(8) 0.0509(8) 0.0526(9) -0.0013(6) 0.0072(7) -0.0032(7)
    C7 0.0446(8) 0.0592(9) 0.0564(9) 0.0043(7) 0.0001(7) -0.0016(7)
    C8 0.0560(10) 0.0859(12) 0.0536(10) 0.0003(9) 0.0032(8) 0.0061(9)
    C9 0.0493(9) 0.0599(9) 0.0578(10) 0.0071(7) 0.0041(7) 0.0040(7)
    C10 0.0471(9) 0.0633(10) 0.0578(10) 0.0086(7) 0.0059(7) 0.0015(8)
    C11 0.0508(9) 0.0665(10) 0.0561(10) 0.0120(7) 0.0068(7) 0.0032(8)
    C12 0.0435(8) 0.0489(8) 0.0548(9) 0.0034(6) 0.0044(7) -0.0046(7)
    C13 0.0450(8) 0.0538(9) 0.0616(10) 0.0088(7) 0.0045(7) 0.0006(7)
    C14 0.0555(9) 0.0579(9) 0.0539(9) 0.0054(7) 0.0050(7) 0.0048(7)
    C15 0.0486(9) 0.0483(8) 0.0549(9) -0.0010(6) 0.0103(7) -0.0056(7)
    C16 0.0437(8) 0.0475(8) 0.0570(9) 0.0067(6) 0.0059(7) -0.0046(7)
    C17 0.0491(8) 0.0540(9) 0.0515(9) 0.0065(7) 0.0032(7) -0.0009(7)
    C18 0.0581(10) 0.0706(11) 0.0717(12) 0.0165(8) 0.0009(8) 0.0029(9)
    C19 0.0722(11) 0.0831(12) 0.0566(10) 0.0015(10) 0.0141(8) 0.0019(9)
_geom_special_details
;
All e.s.d.'s (except the e.s.d. in the dihedral angle between two l.s. planes)
are estimated using the full covariance matrix. The cell e.s.d.'s are taken
into account individually in the estimation of e.s.d.'s in distances, angles
and torsion angles; correlations between e.s.d.'s in cell parameters are only
used when they are defined by crystal symmetry. An approximate (isotropic)
treatment of cell e.s.d.'s is used for estimating e.s.d.'s involving l.s.
planes.
;
loop_
    _geom_bond_atom_site_label_1
    _geom_bond_atom_site_label_2
    _geom_bond_site_symmetry_2
    _geom_bond_distance
    _geom_bond_publ_flag
    O1 C2 . 1.3593(19) ?
    O1 C1 . 1.427(2) ?
    O2 C6 . 1.3586(18) ?
    O2 C8 . 1.420(2) ?
    O3 C11 . 1.222(2) ?
    O4 C16 . 1.3707(18) ?
    O4 C18 . 1.410(2) ?
    O5 C15 . 1.3567(17) ?
    O5 C19 . 1.425(2) ?
    C1 H1A . 0.9600 ?
    C1 H1B . 0.9600 ?
    C1 H1C . 0.9600 ?
    C2 C3 . 1.372(3) ?
    C2 C7 . 1.385(2) ?
    C3 C4 . 1.381(2) ?
    C3 H3 . 0.9300 ?
    C4 C5 . 1.387(2) ?
    C4 H4 . 0.9300 ?
    C5 C6 . 1.412(2) ?
    C5 C9 . 1.456(2) ?
    C6 C7 . 1.382(2) ?
    C7 H7 . 0.9300 ?
    C8 H8A . 0.9600 ?
    C8 H8B . 0.9600 ?
    C8 H8C . 0.9600 ?
    C9 C10 . 1.329(2) ?
    C9 H9 . 0.9300 ?
    C10 C11 . 1.473(2) ?
    C10 H10 . 0.9300 ?
    C11 C12 . 1.487(2) ?
    C12 C13 . 1.377(2) ?
    C12 C17 . 1.405(2) ?
    C13 C14 . 1.387(2) ?
    C13 H13 . 0.9300 ?
    C14 C15 . 1.379(2) ?
    C14 H14 . 0.9300 ?
    C15 C16 . 1.404(2) ?
    C16 C17 . 1.369(2) ?
    C17 H17 . 0.9300 ?
    C18 H18A . 0.9600 ?
    C18 H18B . 0.9600 ?
    C18 H18C . 0.9600 ?
    C19 H19A . 0.9600 ?
    C19 H19B . 0.9600 ?
    C19 H19C . 0.9600 ?
loop_
    _geom_angle_atom_site_label_1
    _geom_angle_atom_site_label_2
    _geom_angle_atom_site_label_3
    _geom_angle_site_symmetry_1
    _geom_angle_site_symmetry_3
    _geom_angle
    _geom_angle_publ_flag
    C2 O1 C1 . . 118.09(15) ?
    C6 O2 C8 . . 119.28(12) ?
    C16 O4 C18 . . 117.28(12) ?
    C15 O5 C19 . . 117.65(13) ?
    O1 C1 H1A . . 109.5 ?
    O1 C1 H1B . . 109.5 ?
    H1A C1 H1B . . 109.5 ?
    O1 C1 H1C . . 109.5 ?
    H1A C1 H1C . . 109.5 ?
    H1B C1 H1C . . 109.5 ?
    O1 C2 C3 . . 124.58(15) ?
    O1 C2 C7 . . 115.21(15) ?
    C3 C2 C7 . . 120.21(14) ?
    C2 C3 C4 . . 118.93(16) ?
    C2 C3 H3 . . 120.5 ?
    C4 C3 H3 . . 120.5 ?
    C3 C4 C5 . . 123.17(16) ?
    C3 C4 H4 . . 118.4 ?
    C5 C4 H4 . . 118.4 ?
    C4 C5 C6 . . 116.59(14) ?
    C4 C5 C9 . . 117.84(14) ?
    C6 C5 C9 . . 125.54(14) ?
    O2 C6 C7 . . 123.12(14) ?
    O2 C6 C5 . . 116.28(13) ?
    C7 C6 C5 . . 120.60(14) ?
    C6 C7 C2 . . 120.51(15) ?
    C6 C7 H7 . . 119.7 ?
    C2 C7 H7 . . 119.7 ?
    O2 C8 H8A . . 109.5 ?
    O2 C8 H8B . . 109.5 ?
    H8A C8 H8B . . 109.5 ?
    O2 C8 H8C . . 109.5 ?
    H8A C8 H8C . . 109.5 ?
    H8B C8 H8C . . 109.5 ?
    C10 C9 C5 . . 131.00(16) ?
    C10 C9 H9 . . 114.5 ?
    C5 C9 H9 . . 114.5 ?
    C9 C10 C11 . . 120.80(15) ?
    C9 C10 H10 . . 119.6 ?
    C11 C10 H10 . . 119.6 ?
    O3 C11 C10 . . 120.98(14) ?
    O3 C11 C12 . . 119.72(14) ?
    C10 C11 C12 . . 119.30(14) ?
    C13 C12 C17 . . 118.23(14) ?
    C13 C12 C11 . . 123.79(14) ?
    C17 C12 C11 . . 117.98(14) ?
    C12 C13 C14 . . 121.35(14) ?
    C12 C13 H13 . . 119.3 ?
    C14 C13 H13 . . 119.3 ?
    C15 C14 C13 . . 120.14(15) ?
    C15 C14 H14 . . 119.9 ?
    C13 C14 H14 . . 119.9 ?
    O5 C15 C14 . . 125.17(15) ?
    O5 C15 C16 . . 115.61(13) ?
    C14 C15 C16 . . 119.23(13) ?
    C17 C16 O4 . . 125.14(14) ?
    C17 C16 C15 . . 120.09(14) ?
    O4 C16 C15 . . 114.77(12) ?
    C16 C17 C12 . . 120.96(15) ?
    C16 C17 H17 . . 119.5 ?
    C12 C17 H17 . . 119.5 ?
    O4 C18 H18A . . 109.5 ?
    O4 C18 H18B . . 109.5 ?
    H18A C18 H18B . . 109.5 ?
    O4 C18 H18C . . 109.5 ?
    H18A C18 H18C . . 109.5 ?
    H18B C18 H18C . . 109.5 ?
    O5 C19 H19A . . 109.5 ?
    O5 C19 H19B . . 109.5 ?
    H19A C19 H19B . . 109.5 ?
    O5 C19 H19C . . 109.5 ?
    H19A C19 H19C . . 109.5 ?
    H19B C19 H19C . . 109.5 ?
loop_
    _geom_hbond_atom_site_label_D
    _geom_hbond_atom_site_label_H
    _geom_hbond_atom_site_label_A
    _geom_hbond_site_symmetry_A
    _geom_hbond_distance_DH
    _geom_hbond_distance_HA
    _geom_hbond_distance_DA
    _geom_hbond_angle_DHA
    C4 H4 O3 3_766 0.93 2.46 3.363(3) 162
    C8 H8B O4 2_755 0.96 2.60 3.537(3) 166
    C10 H10 O2 . 0.93 2.25 2.846(3) 121
    C19 H19A O1 2_645 0.96 2.54 3.443(3) 157
data_global
_journal_date_recd_electronic     2010-09-17
_journal_date_accepted     2010-10-26
_journal_name_full     'Acta Crystallographica, Section E'
_journal_year     2010
_journal_volume     66
_journal_issue     11
_journal_page_first     o3015
_journal_page_last     o3015
_journal_paper_category     QO
_journal_coeditor_code     IS2604
_publ_contact_author_name     'Zhang, Meiling'
_publ_contact_author_address
;
School of Pharmacy
Wenzhou Medical College
Wenzhou
Zhejiang Province 325035
People's Republic of China
;
_publ_contact_author_email     wujianzhang6@163.com
_publ_contact_author_fax     ?
_publ_contact_author_phone     ?
_publ_section_title
;
(<i>E</i>)-3-(2,4-Dimethoxyphenyl)-1-(3,4-dimethoxyphenyl)prop-2-en-1-one
;
loop_
    _publ_author_name
    _publ_author_address
    'Wu, Xiaokai'
;
School of Pharmacy
Wenzhou Medical College
Wenzhou
Zhejiang 325035
People's Republic of China
;
    'Xiaoqing Cai'
;
College of Chemistry and Materials Engineering
Wenzhou University
Wenzhou 325035
People's Republic of China
;
    'Xianan Zheng'
;
School of Pharmacy
Wenzhou Medical College
Wenzhou
Zhejiang 325035
People's Republic of China
;
    'Zhennan Zhang'
;
School of Pharmacy
Wenzhou Medical College
Wenzhou
Zhejiang 325035
People's Republic of China
;
    'Xiaoqin Ye'
;
School of Pharmacy
Wenzhou Medical College
Wenzhou
Zhejiang 325035
People's Republic of China
;
