# Supplementary material for: (E)-3-(2,4-Dimeth­oxy­phen­yl)-1-(3,4-dimeth­oxy­phen­yl)prop-2-en-1-one
Source: Acta Crystallogr Sect E Struct Rep Online. 2010 Oct 31;66(Pt 11):o3015. doi: 10.1107/S1600536810043606 (PMC3009186; doi:10.1107/S1600536810043606)
Supplement: Supplementary file 2 [file e-66-o3015-Isup2.hkl]

# 
# h,k,l, Fc-squared, Fo-squared, sigma(Fo-squared) and status flag 
# 
data_I
_shelx_title ' 91142m in P2(1)/n' 
_shelx_refln_list_code          4 
_shelx_F_calc_maximum      233.47 
_exptl_crystal_F_000       696.00 
_reflns_d_resolution_high  0.8409 
 
loop_ 
 _symmetry_equiv_pos_as_xyz 
 'x, y, z' 
 '-x+1/2, y+1/2, -z+1/2' 
 '-x, -y, -z' 
 'x-1/2, -y-1/2, z-1/2' 
 
_cell_length_a     9.0308 
_cell_length_b     7.9616 
_cell_length_c    23.6305 
_cell_angle_alpha  90.000 
_cell_angle_beta   92.827 
_cell_angle_gamma  90.000 
 
_shelx_F_squared_multiplier     1.000 
 
loop_ 
 _refln_index_h 
 _refln_index_k 
 _refln_index_l 
 _refln_F_squared_calc 
 _refln_F_squared_meas 
 _refln_F_squared_sigma 
 _refln_observed_status 
   2   0   0      191.28      159.68      3.02 o 
   4   0   0      128.29      128.71      3.60 o 
   6   0   0       30.07       25.69      1.59 o 
   8   0   0        2.15        0.00      1.52 o 
  10   0   0       69.78       62.71      5.35 o 
   1   1   0      113.43       91.58      1.56 o 
   2   1   0      162.62      144.42      2.21 o 
   3   1   0     3457.89     3412.92     44.95 o 
   4   1   0     5020.82     5463.97     71.77 o 
   5   1   0       13.31        6.70      0.55 o 
   6   1   0       15.43       18.52      0.85 o 
   7   1   0        4.08        5.33      0.95 o 
   8   1   0        0.14        0.00      0.81 o 
   9   1   0        1.32        1.34      2.24 o 
  10   1   0        0.05        1.51      2.30 o 
   0   2   0     1585.47     1656.50     34.41 o 
   1   2   0        0.23        0.64      0.50 o 
   2   2   0      275.38      238.53      3.91 o 
   3   2   0       18.28       22.83      0.73 o 
   4   2   0       18.59       29.91      0.92 o 
   5   2   0       54.75       47.96      2.14 o 
   6   2   0        0.01        0.68      0.54 o 
   7   2   0       21.97       22.27      1.28 o 
   8   2   0       12.95        7.42      1.19 o 
   9   2   0        0.50        0.08      1.27 o 
  10   2   0        0.79        0.27      1.40 o 
   1   3   0     2430.45     2460.75     36.11 o 
   2   3   0       12.49       14.01      0.66 o 
   3   3   0      758.05      837.11     11.53 o 
   4   3   0        0.57        0.50      0.36 o 
   5   3   0      217.73      207.69      3.55 o 
   6   3   0       38.83       32.19      1.40 o 
   7   3   0       72.56       63.51      2.10 o 
   8   3   0       55.84       56.86      2.10 o 
   9   3   0        0.06        1.13      1.07 o 
  10   3   0       60.45       61.76      5.58 o 
   0   4   0      132.34      114.59      3.09 o 
   1   4   0       47.79       47.39      1.16 o 
   2   4   0      178.13      169.58      4.62 o 
   3   4   0        4.83        4.47      0.50 o 
   4   4   0       15.28       15.95      0.80 o 
   5   4   0        0.75        0.46      0.43 o 
   6   4   0       45.56       48.82      2.11 o 
   7   4   0        4.28        3.02      0.99 o 
   8   4   0       34.08       31.36      2.01 o 
   9   4   0        0.34        0.00      1.56 o 
   1   5   0      167.03      163.92      2.88 o 
   2   5   0      533.23      557.95      9.12 o 
   3   5   0        2.72        4.23      0.66 o 
   4   5   0       48.02       47.76      1.99 o 
   5   5   0        0.05        1.68      0.79 o 
   6   5   0       54.74       47.80      2.37 o 
   7   5   0       32.98       33.55      3.62 o 
   8   5   0        2.03        0.35      1.03 o 
   9   5   0        0.91        1.14      1.48 o 
   0   6   0       59.20       60.42      2.74 o 
   1   6   0        2.76        2.45      0.68 o 
   2   6   0      159.56      157.07      5.18 o 
   3   6   0        9.59        6.66      1.09 o 
   4   6   0       14.69       16.00      1.17 o 
   5   6   0        4.94        5.07      1.05 o 
   6   6   0        0.38        0.60      0.93 o 
   7   6   0        7.85        8.80      1.43 o 
   8   6   0        3.74        3.20      1.24 o 
   1   7   0       22.53       21.10      1.51 o 
   2   7   0       17.10       14.69      1.53 o 
   3   7   0        4.39        3.01      1.08 o 
   4   7   0        5.24        5.30      1.88 o 
   5   7   0        7.34        9.93      1.87 o 
   6   7   0       53.44       56.59      4.19 o 
   7   7   0        0.07        2.25      1.66 o 
   0   8   0        1.92        1.06      3.09 o 
   1   8   0        3.86        5.31      1.29 o 
   2   8   0       13.15       14.00      2.22 o 
   3   8   0       10.50       10.90      1.65 o 
   4   8   0        9.59       12.20      2.05 o 
   5   8   0       15.10       15.07      2.33 o 
   1   9   0        0.16        0.14      1.24 o 
   2   9   0       15.33       16.07      1.93 o 
   3   9   0        2.48        1.78      1.73 o 
  -9   0   1        2.31        6.26      2.43 o 
  -7   0   1       48.86       48.00      2.52 o 
  -5   0   1      309.01      345.43      8.40 o 
  -3   0   1      419.73      387.20      6.99 o 
  -1   0   1     4944.65     4922.46    103.77 o 
   1   0   1      420.66      384.27     11.90 o 
   3   0   1      266.28      275.49      6.42 o 
   5   0   1       49.73       61.85      2.27 o 
   7   0   1       38.57       36.44      3.23 o 
   9   0   1      228.72      217.67     10.10 o 
 -10   1   1       13.78       15.40      2.29 o 
  -9   1   1      335.34      335.02      9.72 o 
  -8   1   1        0.01        0.00      1.21 o 
  -7   1   1       10.73       11.59      1.17 o 
  -6   1   1       35.06       30.70      1.05 o 
  -5   1   1        4.24        1.66      0.40 o 
  -4   1   1     2729.60     2860.48     37.87 o 
  -3   1   1      128.94      147.77      2.38 o 
  -2   1   1      354.34      315.94      4.44 o 
  -1   1   1      224.53      242.72      3.09 o 
   0   1   1     1163.62     1196.98     17.62 o 
   1   1   1      302.53      356.71      5.50 o 
   2   1   1       72.43       60.65      1.47 o 
   3   1   1       45.51       36.17      1.09 o 
   4   1   1     2733.82     3011.57     39.85 o 
   5   1   1     2247.10     2431.27     32.41 o 
   6   1   1        8.63       11.13      0.82 o 
   7   1   1        0.24        0.00      0.57 o 
   8   1   1       19.61       15.92      3.95 o 
   9   1   1       32.28       26.68      3.42 o 
  10   1   1       24.08       24.34      2.60 o 
 -10   2   1        3.79        5.39      1.68 o 
  -9   2   1      274.56      288.39     14.05 o 
  -8   2   1       21.55       11.25      1.32 o 
  -7   2   1       44.62       39.01      1.61 o 
  -6   2   1      228.07      235.01      4.54 o 
  -5   2   1       28.22       26.08      0.92 o 
  -4   2   1       41.10       29.51      0.91 o 
  -3   2   1      878.37      941.59     12.76 o 
  -2   2   1      594.42      612.56      8.38 o 
  -1   2   1      123.26      134.15      2.10 o 
   0   2   1      943.92     1000.52     14.94 o 
   1   2   1    30101.99    28631.73    531.87 o 
   2   2   1       53.99       53.84      1.31 o 
   3   2   1        1.08        0.52      0.27 o 
   4   2   1      317.03      334.87      5.04 o 
   5   2   1       10.53        8.40      0.62 o 
   6   2   1        3.81        4.02      0.55 o 
   7   2   1        2.26        5.65      0.81 o 
   8   2   1       14.03       11.07      1.11 o 
   9   2   1        9.50        9.26      1.88 o 
  10   2   1        0.61        0.00      1.33 o 
 -10   3   1        8.19        7.06      2.66 o 
  -9   3   1      205.19      222.75      5.91 o 
  -8   3   1        6.24        7.13      1.24 o 
  -7   3   1       58.07       62.66      3.93 o 
  -6   3   1       21.91       23.02      1.23 o 
  -5   3   1        5.34        7.05      0.71 o 
  -4   3   1      632.25      687.66      9.69 o 
  -3   3   1     2133.84     2363.04     31.28 o 
  -2   3   1        1.00        0.06      0.25 o 
  -1   3   1     2112.54     2251.44     29.66 o 
   0   3   1      370.14      380.30      7.03 o 
   1   3   1      160.96      152.65      2.77 o 
   2   3   1      121.23      100.37      1.73 o 
   3   3   1       52.95       42.94      1.21 o 
   4   3   1      289.49      313.68      4.85 o 
   5   3   1        0.50        2.82      0.45 o 
   6   3   1        5.25        6.83      0.80 o 
   7   3   1       16.56       13.81      1.13 o 
   8   3   1        6.03        6.64      0.98 o 
   9   3   1       12.15       13.01      1.62 o 
  10   3   1       91.42       98.13      6.83 o 
  -9   4   1       19.42       19.74      2.39 o 
  -8   4   1       20.78       20.31      1.67 o 
  -7   4   1        0.60        0.96      0.81 o 
  -6   4   1        3.75        4.31      0.92 o 
  -5   4   1        7.22        8.27      1.04 o 
  -4   4   1        1.73        1.78      0.43 o 
  -3   4   1      455.91      467.50      6.84 o 
  -2   4   1      110.75      100.19      1.91 o 
  -1   4   1        4.45        4.45      0.47 o 
   0   4   1      751.37      784.53     10.76 o 
   1   4   1        2.17        3.01      1.24 o 
   2   4   1      129.07      139.70      2.88 o 
   3   4   1     1009.44     1080.73     16.45 o 
   4   4   1      136.06      128.97      2.47 o 
   5   4   1       55.11       54.46      1.74 o 
   6   4   1       28.07       24.39      2.03 o 
   7   4   1       46.40       40.29      5.50 o 
   8   4   1        1.44        2.88      0.97 o 
   9   4   1        0.32        0.00      1.19 o 
  -9   5   1        1.46        5.34      1.68 o 
  -8   5   1        0.74        1.06      0.96 o 
  -7   5   1        2.91        2.54      1.01 o 
  -6   5   1       10.95        9.59      1.28 o 
  -5   5   1        6.09        6.86      1.08 o 
  -4   5   1        9.01        9.07      1.09 o 
  -3   5   1       53.42       60.27      1.80 o 
  -2   5   1      165.44      160.06      3.29 o 
  -1   5   1        2.98        4.63      0.48 o 
   0   5   1       66.60       62.08      1.65 o 
   1   5   1        0.68        0.21      0.45 o 
   2   5   1      154.12      159.38      2.85 o 
   3   5   1        0.00        0.45      0.54 o 
   4   5   1       18.97       18.87      1.14 o 
   5   5   1       35.48       33.48      1.51 o 
   6   5   1        8.43        3.29      0.95 o 
   7   5   1        1.98        3.35      1.05 o 
   8   5   1       12.50       14.08      1.60 o 
   9   5   1        0.02        2.13      1.22 o 
  -8   6   1        1.91        2.20      1.14 o 
  -7   6   1       31.69       29.53      2.09 o 
  -6   6   1        0.39        1.25      0.95 o 
  -5   6   1       63.47       60.43      2.49 o 
  -4   6   1        2.49        2.07      0.87 o 
  -3   6   1       35.56       31.70      1.80 o 
  -2   6   1      210.69      209.20     15.44 o 
  -1   6   1       39.75       39.92      1.90 o 
   0   6   1       21.70       16.53      1.29 o 
   1   6   1       55.97       57.42      2.14 o 
   2   6   1        9.08        8.87      1.17 o 
   3   6   1        0.07        0.00      0.56 o 
   4   6   1       26.18       27.18      1.46 o 
   5   6   1        0.60        0.89      0.82 o 
   6   6   1       76.77       67.96      2.86 o 
   7   6   1        4.15        5.70      1.24 o 
   8   6   1        0.06        0.88      1.11 o 
  -7   7   1        0.61        1.17      2.18 o 
  -6   7   1        5.87        8.33      1.75 o 
  -5   7   1       23.86       19.95      2.29 o 
  -4   7   1       14.41       13.82      1.98 o 
  -3   7   1        2.58        0.59      0.90 o 
  -2   7   1        5.98        7.55      1.26 o 
  -1   7   1        5.36        8.04      1.03 o 
   0   7   1        1.17        2.51      0.82 o 
   1   7   1        5.31        4.80      1.61 o 
   2   7   1        5.50        6.19      1.16 o 
   3   7   1       21.53       19.17      1.69 o 
   4   7   1        0.00        0.00      1.08 o 
   5   7   1        1.39        0.70      1.23 o 
   6   7   1       39.14       36.67      3.44 o 
   7   7   1        0.18        0.94      2.66 o 
  -5   8   1        6.30        9.08      1.93 o 
  -4   8   1        7.83       12.58      4.25 o 
  -3   8   1        0.60        0.07      1.07 o 
  -2   8   1        3.62        4.41      1.32 o 
  -1   8   1        8.38        9.28      1.43 o 
   0   8   1        0.01        0.00      0.94 o 
   1   8   1       15.07       17.48      1.75 o 
   2   8   1        8.89       10.89      1.58 o 
   3   8   1      107.30      108.45      5.69 o 
   4   8   1       58.75       57.28      3.65 o 
   5   8   1       11.38       12.09      2.33 o 
  -3   9   1        8.73        9.25      2.90 o 
  -2   9   1        0.20        1.05      1.85 o 
  -1   9   1       10.26        8.03      1.99 o 
   0   9   1        0.00        0.00      1.64 o 
   1   9   1        0.01        0.48      1.26 o 
   2   9   1        0.02        0.00      1.27 o 
   3   9   1        6.98        9.85      1.74 o 
 -10   0   2       14.70       18.71      3.45 o 
  -8   0   2      416.98      406.60     15.50 o 
  -6   0   2      208.46      211.87      5.83 o 
  -4   0   2      117.05      136.34      2.93 o 
  -2   0   2    10050.84    10153.56    171.01 o 
   0   0   2     2545.29     2281.01     68.85 o 
   2   0   2     1374.81     1338.44     40.58 o 
   4   0   2     1599.41     1744.61     37.22 o 
   6   0   2       91.25       85.20      2.96 o 
   8   0   2       31.38       28.31      3.23 o 
  10   0   2       30.19       32.22      4.02 o 
 -10   1   2       13.55       11.61      2.02 o 
  -9   1   2       60.53       62.09      3.56 o 
  -8   1   2        2.40        3.58      1.87 o 
  -7   1   2       11.87       13.82      1.65 o 
  -6   1   2       84.55       81.43      2.63 o 
  -5   1   2      245.86      244.52      3.92 o 
  -4   1   2      178.16      148.08      2.52 o 
  -3   1   2     1227.07     1242.78     15.12 o 
  -2   1   2     2097.89     2038.03     26.77 o 
  -1   1   2     2149.00     2236.51     29.28 o 
   0   1   2    10540.00    10076.68    132.04 o 
   1   1   2    10544.24    10276.25    135.00 o 
   2   1   2      365.72      344.85      6.32 o 
   3   1   2     1627.60     1670.85     24.87 o 
   4   1   2       72.54       88.38      3.66 o 
   5   1   2     1082.42     1145.96     15.69 o 
   6   1   2      115.86      104.46      2.97 o 
   7   1   2        7.71        5.03      0.91 o 
   8   1   2       18.08       15.70      3.34 o 
   9   1   2        2.26        0.00      1.31 o 
  10   1   2        0.80        1.21      1.58 o 
 -10   2   2        0.67        2.04      1.56 o 
  -9   2   2        0.65        1.69      1.17 o 
  -8   2   2       19.36       13.49      1.42 o 
  -7   2   2       19.59       18.92      1.95 o 
  -6   2   2        0.10        2.43      1.95 o 
  -5   2   2       25.03       17.79      0.76 o 
  -4   2   2      715.38      750.84     10.40 o 
  -3   2   2       66.38       58.82      1.57 o 
  -2   2   2      473.35      486.32      6.75 o 
  -1   2   2       44.24       39.34      1.07 o 
   0   2   2     6198.99     6013.31     78.54 o 
   1   2   2    54509.98    51121.14   1155.45 o 
   2   2   2     3685.70     3847.78     56.15 o 
   3   2   2      266.45      273.44      4.58 o 
   4   2   2        5.57        6.68      0.59 o 
   5   2   2       44.22       49.33      1.33 o 
   6   2   2      196.84      193.11      3.92 o 
   7   2   2       34.93       30.76      1.47 o 
   8   2   2       14.47       12.30      1.35 o 
   9   2   2        6.64        3.79      1.51 o 
  10   2   2       16.32       19.20      4.93 o 
 -10   3   2        5.69        5.62      2.62 o 
  -9   3   2       20.32       17.12      1.77 o 
  -8   3   2       38.83       40.60      2.22 o 
  -7   3   2       35.98       39.92      1.70 o 
  -6   3   2       12.12       10.85      0.96 o 
  -5   3   2        1.28        4.00      0.61 o 
  -4   3   2      194.95      216.30      3.55 o 
  -3   3   2     2747.11     2934.02     38.65 o 
  -2   3   2      915.87      882.04     12.00 o 
  -1   3   2      104.76      105.81      1.83 o 
   0   3   2        7.94        7.00      0.42 o 
   1   3   2     6362.96     6584.94     86.31 o 
   2   3   2      206.40      226.35      3.38 o 
   3   3   2      566.61      607.92      9.52 o 
   4   3   2       57.90       58.82      1.56 o 
   5   3   2      257.52      264.04      4.33 o 
   6   3   2       93.27       88.82      3.36 o 
   7   3   2       58.25       44.83      2.07 o 
   8   3   2       20.35       26.56      1.94 o 
   9   3   2        3.97        3.74      2.41 o 
  10   3   2        0.18        0.00      2.16 o 
  -9   4   2       27.62       27.20      2.66 o 
  -8   4   2       10.73        9.73      1.57 o 
  -7   4   2        9.08        6.28      1.99 o 
  -6   4   2        0.07        0.16      0.61 o 
  -5   4   2      181.52      164.58      5.33 o 
  -4   4   2        3.61        3.73      0.51 o 
  -3   4   2       40.46       38.64      1.12 o 
  -2   4   2      942.32      959.02     13.14 o 
  -1   4   2        9.50       10.23      0.53 o 
   0   4   2       18.84       13.53      0.56 o 
   1   4   2       11.21       10.88      0.71 o 
   2   4   2      200.71      181.93      3.39 o 
   3   4   2      237.67      269.37      4.67 o 
   4   4   2       83.44       81.70      2.41 o 
   5   4   2       68.66       70.02      2.53 o 
   6   4   2       15.88       16.50      1.42 o 
   7   4   2       64.70       52.34      3.99 o 
   8   4   2        2.90        1.65      0.95 o 
   9   4   2        7.29        6.45      1.34 o 
  -9   5   2       13.24       13.37      3.15 o 
  -8   5   2       10.86        8.90      2.07 o 
  -7   5   2       47.49       38.96      2.18 o 
  -6   5   2       97.97       96.63      3.22 o 
  -5   5   2       44.27       35.13      1.86 o 
  -4   5   2       17.22       19.20      1.47 o 
  -3   5   2       57.50       55.81      1.70 o 
  -2   5   2      176.04      174.29      3.50 o 
  -1   5   2        0.00        0.21      0.36 o 
   0   5   2      341.11      321.55      5.58 o 
   1   5   2      502.10      501.95      8.38 o 
   2   5   2      115.00      117.77      2.32 o 
   3   5   2       50.77       48.57      1.83 o 
   4   5   2        4.65        3.65      0.71 o 
   5   5   2        0.11        0.18      0.68 o 
   6   5   2        0.08        0.00      0.78 o 
   7   5   2      120.94      109.46      3.65 o 
   8   5   2        2.47        4.29      1.21 o 
   9   5   2        0.85        0.41      1.15 o 
  -8   6   2        1.33        3.26      1.23 o 
  -7   6   2        7.94        8.96      1.38 o 
  -6   6   2        8.49        7.86      1.67 o 
  -5   6   2        0.03        0.09      0.75 o 
  -4   6   2       19.26       19.41      3.15 o 
  -3   6   2       31.65       26.06      1.66 o 
  -2   6   2       85.90       75.21      2.66 o 
  -1   6   2       28.98       31.20      1.75 o 
   0   6   2       11.60        9.55      1.07 o 
   1   6   2       10.40       11.83      1.70 o 
   2   6   2       41.90       37.63      6.55 o 
   3   6   2       94.92       96.06      2.52 o 
   4   6   2      114.45      111.50      2.93 o 
   5   6   2        9.17        8.72      1.23 o 
   6   6   2        2.19        1.68      1.01 o 
   7   6   2       10.37        7.15      1.38 o 
   8   6   2        3.10        1.86      1.59 o 
  -7   7   2        3.25        4.95      1.84 o 
  -6   7   2       56.41       53.18      3.50 o 
  -5   7   2        0.00        0.00      1.14 o 
  -4   7   2        0.23        0.21      1.11 o 
  -3   7   2       38.36       39.35      2.66 o 
  -2   7   2        0.13        0.00      0.93 o 
  -1   7   2      122.02      120.98      3.69 o 
   0   7   2        0.71        1.93      0.93 o 
   1   7   2        3.39        1.62      0.94 o 
   2   7   2       14.31       16.74      1.64 o 
   3   7   2       83.61       79.79      3.00 o 
   4   7   2        0.26        0.00      1.23 o 
   5   7   2        1.51        1.89      1.29 o 
   6   7   2        0.05        1.95      1.45 o 
   7   7   2        0.48        0.37      1.42 o 
  -5   8   2        6.52        7.23      1.84 o 
  -4   8   2        4.68        7.82      1.87 o 
  -3   8   2       17.15       16.63      2.20 o 
  -2   8   2        4.89        7.14      1.41 o 
  -1   8   2       57.66       59.00      3.95 o 
   0   8   2       10.65       11.06      1.47 o 
   1   8   2        0.33        0.00      1.10 o 
   2   8   2        8.51       11.73      1.56 o 
   3   8   2       31.39       32.02      2.41 o 
   4   8   2        3.73        7.92      3.06 o 
   5   8   2       18.60       20.74      2.56 o 
  -3   9   2        3.49        4.05      1.92 o 
  -2   9   2        7.98       11.86      1.81 o 
  -1   9   2        2.22        4.32      1.91 o 
   0   9   2        8.60        9.63      2.04 o 
   1   9   2       12.77       14.89      1.89 o 
   2   9   2        9.69        8.68      1.81 o 
   3   9   2        7.85       10.29      1.82 o 
  -9   0   3        0.61        4.33      2.13 o 
  -7   0   3      169.01      164.98      5.12 o 
  -5   0   3      823.62      884.77     19.73 o 
  -3   0   3     3984.62     4218.77     71.19 o 
  -1   0   3      309.83      268.68      4.79 o 
   1   0   3       18.32        9.71      0.63 o 
   3   0   3     2303.13     2392.94     72.19 o 
   5   0   3       99.55      103.58      3.21 o 
   7   0   3       51.37       44.49      3.42 o 
   9   0   3       15.57       15.45      3.00 o 
 -10   1   3        7.66        8.65      1.96 o 
  -9   1   3       14.59       12.71      2.00 o 
  -8   1   3     1564.87     1614.20     29.48 o 
  -7   1   3      128.51      131.55      5.06 o 
  -6   1   3      408.60      395.81      8.76 o 
  -5   1   3        7.37        6.94      0.54 o 
  -4   1   3      203.07      189.25      3.07 o 
  -3   1   3     1300.24     1292.65     17.38 o 
  -2   1   3      318.07      264.39      4.33 o 
  -1   1   3       14.57        8.13      0.61 o 
   0   1   3     2195.25     2153.37     28.20 o 
   1   1   3     2016.65     2061.93     25.10 o 
   2   1   3     7327.08     7621.17    128.78 o 
   3   1   3      244.11      243.92      4.81 o 
   4   1   3      358.59      368.63      6.03 o 
   5   1   3      259.77      266.85      4.26 o 
   6   1   3       95.62      108.44      3.03 o 
   7   1   3        4.90        5.72      0.94 o 
   8   1   3        2.24        0.17      1.03 o 
   9   1   3       11.31       12.45      1.99 o 
  10   1   3       13.80       18.01      2.33 o 
 -10   2   3        8.12       12.72      3.76 o 
  -9   2   3      125.72      141.26      4.38 o 
  -8   2   3       60.08       64.17      2.79 o 
  -7   2   3       41.17       38.58      1.61 o 
  -6   2   3        0.43        0.31      0.49 o 
  -5   2   3        3.89        1.74      0.72 o 
  -4   2   3       15.79       16.61      0.67 o 
  -3   2   3        3.84        1.36      0.30 o 
  -2   2   3     1552.86     1557.70     20.65 o 
  -1   2   3     3663.27     3795.50     55.74 o 
   0   2   3      819.03      886.93     13.32 o 
   1   2   3     1555.37     1615.52     19.67 o 
   2   2   3      125.85      141.13      2.92 o 
   3   2   3       84.80       75.35      1.68 o 
   4   2   3     1132.74     1247.71     18.87 o 
   5   2   3     1013.39     1089.45     19.55 o 
   6   2   3       69.69       73.46      2.30 o 
   7   2   3       24.26       20.20      1.29 o 
   8   2   3        2.23        1.38      0.84 o 
   9   2   3        2.99        3.14      1.48 o 
  10   2   3       66.45       70.78      3.96 o 
 -10   3   3        1.21        3.07      1.64 o 
  -9   3   3       17.78       17.21      1.75 o 
  -8   3   3       12.99       12.56      1.56 o 
  -7   3   3       35.22       33.13      2.03 o 
  -6   3   3       43.24       37.33      1.53 o 
  -5   3   3        3.14        2.71      0.62 o 
  -4   3   3        9.27        7.45      0.56 o 
  -3   3   3      138.44      146.31      2.53 o 
  -2   3   3      163.44      168.13      2.75 o 
  -1   3   3      301.04      290.10      4.27 o 
   0   3   3       71.91       74.55      1.37 o 
   1   3   3      129.74      119.59      2.10 o 
   2   3   3     2912.99     3071.20     40.29 o 
   3   3   3      269.86      267.67      4.58 o 
   4   3   3       79.34       93.16      2.11 o 
   5   3   3        8.06        8.83      0.75 o 
   6   3   3      246.19      236.20      4.55 o 
   7   3   3        5.73        8.86      1.17 o 
   8   3   3        2.26        2.84      0.89 o 
   9   3   3        4.05        4.26      2.87 o 
  10   3   3       21.93       31.46      4.36 o 
  -9   4   3       81.76       86.96      4.29 o 
  -8   4   3       17.09       14.30      1.96 o 
  -7   4   3       64.95       53.42      4.91 o 
  -6   4   3       75.22       69.31      2.73 o 
  -5   4   3        1.00        0.38      0.53 o 
  -4   4   3        2.76        2.45      0.72 o 
  -3   4   3      228.40      214.67      3.55 o 
  -2   4   3      397.76      389.56      5.76 o 
  -1   4   3      297.67      297.49      4.49 o 
   0   4   3       76.47       83.46      1.91 o 
   1   4   3      296.42      281.28      4.83 o 
   2   4   3     4544.70     4618.65     60.88 o 
   3   4   3      232.42      215.59      4.68 o 
   4   4   3      124.16      128.83      3.99 o 
   5   4   3      134.16      134.30      3.50 o 
   6   4   3        3.20        2.27      0.83 o 
   7   4   3       46.49       37.68      2.16 o 
   8   4   3        0.37        0.00      0.97 o 
   9   4   3        0.17        0.00      1.06 o 
  -9   5   3        9.13       12.89      2.20 o 
  -8   5   3        0.11        0.46      0.99 o 
  -7   5   3        0.26        1.18      0.90 o 
  -6   5   3       22.47       25.63      1.87 o 
  -5   5   3        3.19        2.41      0.87 o 
  -4   5   3        4.19        2.32      0.84 o 
  -3   5   3      235.29      233.31      4.45 o 
  -2   5   3      477.77      455.76      7.61 o 
  -1   5   3       20.65       16.53      0.88 o 
   0   5   3      450.65      476.11      7.84 o 
   1   5   3        0.76        1.08      0.51 o 
   2   5   3       62.77       61.93      2.69 o 
   3   5   3       21.12       17.36      1.24 o 
   4   5   3        1.54        2.78      0.79 o 
   5   5   3       20.95       20.03      1.28 o 
   6   5   3        1.24        1.46      0.88 o 
   7   5   3       86.01       73.74      2.98 o 
   8   5   3       10.12       13.47      1.63 o 
  -8   6   3       12.79       13.83      1.69 o 
  -7   6   3        0.23        1.34      1.03 o 
  -6   6   3       44.69       39.63      2.21 o 
  -5   6   3        2.03        2.93      0.93 o 
  -4   6   3       32.92       33.29      2.47 o 
  -3   6   3        6.10        6.76      1.05 o 
  -2   6   3      124.05      123.19      3.52 o 
  -1   6   3        1.81        2.76      0.89 o 
   0   6   3        0.51        1.17      0.70 o 
   1   6   3        8.50        7.61      0.98 o 
   2   6   3       19.33       20.65      2.05 o 
   3   6   3        3.87        3.82      0.96 o 
   4   6   3      464.09      465.56      8.25 o 
   5   6   3       84.53       80.54      2.49 o 
   6   6   3       26.76       22.38      1.79 o 
   7   6   3       23.71       20.89      1.87 o 
   8   6   3       12.49       13.68      1.74 o 
  -7   7   3        1.13        0.29      1.45 o 
  -6   7   3       29.62       30.67      2.79 o 
  -5   7   3        1.46        3.02      1.40 o 
  -4   7   3        0.25        0.53      1.16 o 
  -3   7   3        3.27        2.47      0.99 o 
  -2   7   3       25.88       26.69      1.85 o 
  -1   7   3        2.34        2.24      1.05 o 
   0   7   3        1.56        3.64      0.99 o 
   1   7   3        1.79        0.00      1.05 o 
   2   7   3        1.09        1.33      1.19 o 
   3   7   3        0.40        0.00      0.91 o 
   4   7   3       16.29       14.58      1.63 o 
   5   7   3        2.63        4.62      1.48 o 
   6   7   3        7.80        8.37      1.84 o 
   7   7   3        1.12        1.13      1.46 o 
  -5   8   3        5.67        7.80      1.94 o 
  -4   8   3        8.39        9.98      1.98 o 
  -3   8   3        2.13        5.17      1.65 o 
  -2   8   3       56.91       53.20      2.63 o 
  -1   8   3        2.02        2.85      1.56 o 
   0   8   3        0.95        0.55      1.01 o 
   1   8   3       22.60       21.51      2.25 o 
   2   8   3        7.82        8.60      1.45 o 
   3   8   3        0.24        0.44      1.11 o 
   4   8   3       11.70       11.61      1.68 o 
   5   8   3        2.85        5.43      4.04 o 
  -3   9   3        9.54       10.20      2.21 o 
  -2   9   3        0.54        0.85      1.28 o 
  -1   9   3        0.02        1.76      1.73 o 
   0   9   3       10.84       12.65      2.32 o 
   1   9   3       22.57       24.27      3.30 o 
   2   9   3        2.41        2.35      1.36 o 
   3   9   3       16.31       16.01      2.04 o 
 -10   0   4        0.83        0.00      1.78 o 
  -8   0   4        3.42        5.47      2.20 o 
  -6   0   4      630.36      614.77     14.91 o 
  -4   0   4       30.02       24.24      1.30 o 
  -2   0   4       63.30       52.34      1.25 o 
   0   0   4     1799.35     1779.91     53.47 o 
   2   0   4     2683.10     2390.33     71.75 o 
   4   0   4     1015.21     1122.39     34.98 o 
   6   0   4      283.75      291.62      7.47 o 
   8   0   4       66.30       54.74      4.14 o 
  10   0   4        0.23        2.28      2.20 o 
 -10   1   4        4.40        5.41      2.71 o 
  -9   1   4      208.97      202.11      6.89 o 
  -8   1   4       28.76       25.46      1.92 o 
  -7   1   4      597.28      605.80     12.04 o 
  -6   1   4      138.52      123.77      2.43 o 
  -5   1   4       28.86       31.17      0.99 o 
  -4   1   4      314.90      334.06      5.01 o 
  -3   1   4     1257.48     1210.53     18.30 o 
  -2   1   4     3801.92     3776.77     55.55 o 
  -1   1   4      298.55      291.45      4.09 o 
   0   1   4     6927.01     6828.32     89.14 o 
   1   1   4    15463.58    14628.38    218.75 o 
   2   1   4       43.08       37.36      1.21 o 
   3   1   4       77.54       78.67      1.99 o 
   4   1   4       92.29      102.18      2.57 o 
   5   1   4       42.92       30.88      1.71 o 
   6   1   4       39.46       41.27      1.72 o 
   7   1   4        1.37        0.76      0.72 o 
   8   1   4       21.82       20.42      2.08 o 
   9   1   4       26.60       32.82      6.98 o 
  10   1   4        0.05        0.04      1.46 o 
 -10   2   4        7.02        5.35      1.90 o 
  -9   2   4       58.91       59.74      2.84 o 
  -8   2   4       13.68       15.95      1.61 o 
  -7   2   4      157.94      169.14      4.54 o 
  -6   2   4       16.88       14.03      0.96 o 
  -5   2   4        7.66        9.01      0.78 o 
  -4   2   4      461.56      503.60      7.17 o 
  -3   2   4      156.84      169.75      2.72 o 
  -2   2   4      825.75      855.49     11.56 o 
  -1   2   4      793.77      784.79     10.60 o 
   0   2   4      491.79      484.53      6.67 o 
   1   2   4     3731.58     3877.11     46.66 o 
   2   2   4      888.71      905.49     13.67 o 
   3   2   4      116.18      116.39      2.33 o 
   4   2   4      409.04      468.95      8.91 o 
   5   2   4      159.37      159.08      3.82 o 
   6   2   4       53.52       51.88      1.73 o 
   7   2   4        6.78        8.39      1.04 o 
   8   2   4       57.51       50.25      2.33 o 
   9   2   4        0.21        0.48      2.83 o 
  10   2   4        0.10        0.00      1.60 o 
 -10   3   4        1.53        1.55      1.32 o 
  -9   3   4       24.75       26.13      2.08 o 
  -8   3   4        0.85        1.00      1.03 o 
  -7   3   4      126.53      110.99      2.95 o 
  -6   3   4        9.07        9.57      0.91 o 
  -5   3   4      576.68      588.48      9.75 o 
  -4   3   4      127.15      122.91      2.29 o 
  -3   3   4        7.60        7.35      0.53 o 
  -2   3   4       89.07       77.70      1.55 o 
  -1   3   4     1600.84     1566.15     20.84 o 
   0   3   4      550.27      520.12      7.25 o 
   1   3   4     1132.01     1128.72     16.93 o 
   2   3   4        5.31        4.97      0.39 o 
   3   3   4      113.49      104.69      2.86 o 
   4   3   4       78.85       71.15      1.90 o 
   5   3   4       33.15       29.43      1.70 o 
   6   3   4      200.22      194.32      3.96 o 
   7   3   4        1.34        1.28      0.68 o 
   8   3   4      156.64      151.27      3.74 o 
   9   3   4        1.46        2.58      1.38 o 
  -9   4   4       62.04       65.23      3.78 o 
  -8   4   4        5.81        4.34      1.46 o 
  -7   4   4       94.45       90.11      2.66 o 
  -6   4   4       12.34       13.21      1.09 o 
  -5   4   4       22.64       25.95      2.21 o 
  -4   4   4      108.76       99.50      2.08 o 
  -3   4   4       22.49       22.07      0.87 o 
  -2   4   4       38.51       34.31      1.32 o 
  -1   4   4       24.88       19.38      0.75 o 
   0   4   4       30.11       27.87      1.06 o 
   1   4   4     1046.44     1031.17     15.70 o 
   2   4   4     5978.02     6017.66     79.15 o 
   3   4   4      118.26      115.01      3.72 o 
   4   4   4      234.33      225.00      7.49 o 
   5   4   4      467.97      449.76      8.93 o 
   6   4   4        1.53        2.75      0.80 o 
   7   4   4        0.68        0.30      0.81 o 
   8   4   4       29.74       29.26      2.02 o 
   9   4   4        0.20        0.00      1.00 o 
  -9   5   4        8.69        8.37      2.14 o 
  -8   5   4        4.21        5.11      2.12 o 
  -7   5   4       70.09       61.82      2.65 o 
  -6   5   4       15.56       19.77      2.25 o 
  -5   5   4      111.01       98.93      3.14 o 
  -4   5   4       44.74       41.39      1.89 o 
  -3   5   4       17.49       20.44      2.05 o 
  -2   5   4      463.18      465.50      9.91 o 
  -1   5   4      123.62      110.88      2.50 o 
   0   5   4        7.49        6.74      0.73 o 
   1   5   4      176.54      168.21      3.36 o 
   2   5   4      478.38      466.76      8.44 o 
   3   5   4       22.37       19.47      1.15 o 
   4   5   4       51.33       50.62      2.81 o 
   5   5   4        9.56        9.02      1.15 o 
   6   5   4       41.66       41.14      2.16 o 
   7   5   4       37.26       38.35      3.67 o 
   8   5   4        0.25        0.99      0.95 o 
  -8   6   4       16.87       18.35      2.95 o 
  -7   6   4       13.50       14.42      1.62 o 
  -6   6   4        0.17        0.00      1.00 o 
  -5   6   4       32.95       37.32      2.69 o 
  -4   6   4        5.69        2.25      1.19 o 
  -3   6   4        0.15        0.00      0.70 o 
  -2   6   4       56.99       61.13      2.33 o 
  -1   6   4      466.49      426.50      8.63 o 
   0   6   4        9.11       11.51      1.17 o 
   1   6   4       42.58       39.59      2.66 o 
   2   6   4        7.79        6.82      0.97 o 
   3   6   4      228.21      195.21      4.13 o 
   4   6   4       72.80       65.57      2.23 o 
   5   6   4       46.21       52.53      3.48 o 
   6   6   4       19.02       16.78      1.67 o 
   7   6   4        1.08        0.00      1.58 o 
   8   6   4        3.49        6.23      1.45 o 
  -7   7   4        3.23        5.32      1.87 o 
  -6   7   4        0.57        3.16      1.51 o 
  -5   7   4       33.18       36.34      2.91 o 
  -4   7   4        7.78        9.18      1.77 o 
  -3   7   4       25.17       27.53      1.89 o 
  -2   7   4       16.79       16.49      2.14 o 
  -1   7   4      236.69      223.04      5.52 o 
   0   7   4        2.84        3.07      0.99 o 
   1   7   4       22.29       21.49      2.85 o 
   2   7   4      169.33      178.80      5.88 o 
   3   7   4       73.52       68.15      4.29 o 
   4   7   4       44.93       47.67      2.52 o 
   5   7   4        4.35        7.38      1.78 o 
   6   7   4        2.39        3.21      3.19 o 
  -5   8   4       14.28       12.73      2.28 o 
  -4   8   4        1.03        1.45      1.42 o 
  -3   8   4       11.34       11.92      2.30 o 
  -2   8   4       12.42       13.19      1.64 o 
  -1   8   4        0.59        0.00      1.01 o 
   0   8   4       72.57       81.06      6.62 o 
   1   8   4        7.13        9.57      1.93 o 
   2   8   4       47.92       46.26      2.58 o 
   3   8   4       64.46       63.23      4.44 o 
   4   8   4        7.53       10.33      1.69 o 
   5   8   4        4.41        5.21      1.75 o 
  -3   9   4        6.22        8.08      2.13 o 
  -2   9   4        0.00        0.00      1.57 o 
  -1   9   4        0.42        0.34      3.19 o 
   0   9   4        0.09        0.72      2.41 o 
   1   9   4        5.41        6.43      1.85 o 
   2   9   4        8.80        8.49      1.60 o 
  -9   0   5      263.76      287.26     12.57 o 
  -7   0   5      522.35      518.27     12.67 o 
  -5   0   5      463.88      503.85      9.29 o 
  -3   0   5       30.38       44.51      1.21 o 
  -1   0   5     5714.47     5711.19    170.18 o 
   1   0   5      733.62      750.32     23.20 o 
   3   0   5       54.98       50.87      2.58 o 
   5   0   5     3619.64     4077.74    122.96 o 
   7   0   5      114.72      121.60      6.11 o 
   9   0   5        6.82        6.38      2.24 o 
 -10   1   5        8.44       13.91      2.31 o 
  -9   1   5        1.22        4.88      1.57 o 
  -8   1   5      461.36      524.11     10.94 o 
  -7   1   5      363.11      377.76      8.18 o 
  -6   1   5      199.20      203.12      3.52 o 
  -5   1   5       86.41       64.76      1.79 o 
  -4   1   5       16.02       13.05      0.63 o 
  -3   1   5      138.97      149.84      2.82 o 
  -2   1   5      188.30      176.04      3.09 o 
  -1   1   5     1265.77     1228.73     16.31 o 
   0   1   5     1303.70     1236.73     16.41 o 
   1   1   5     1916.80     1894.10     32.40 o 
   2   1   5        2.96        4.53      0.37 o 
   3   1   5        0.01        0.00      0.33 o 
   4   1   5        0.94        0.47      0.91 o 
   5   1   5      181.09      159.14      4.68 o 
   6   1   5       42.44       43.10      4.25 o 
   7   1   5        1.76        1.66      0.98 o 
   8   1   5        0.63        1.14      1.35 o 
   9   1   5        4.30        1.98      1.71 o 
  10   1   5        0.54        0.00      1.45 o 
 -10   2   5        8.17       10.93      2.09 o 
  -9   2   5        0.18        0.40      0.96 o 
  -8   2   5      252.57      255.92      7.48 o 
  -7   2   5      296.32      310.93     10.70 o 
  -6   2   5       87.45       81.18      2.21 o 
  -5   2   5     1540.84     1620.06     24.71 o 
  -4   2   5      103.49      116.34      2.52 o 
  -3   2   5      674.91      682.95      9.42 o 
  -2   2   5      202.90      211.31      3.23 o 
  -1   2   5      112.42       88.89      1.76 o 
   0   2   5      257.18      252.91      3.72 o 
   1   2   5      308.78      280.82      4.09 o 
   2   2   5      209.18      224.87      3.22 o 
   3   2   5      276.22      290.19      4.92 o 
   4   2   5      135.00      129.28      3.11 o 
   5   2   5      653.71      675.97     12.63 o 
   6   2   5      268.16      265.83      5.88 o 
   7   2   5       11.00        6.76      1.04 o 
   8   2   5       53.47       48.90      3.70 o 
   9   2   5        2.66        4.21      1.50 o 
  10   2   5        0.03        0.98      1.56 o 
 -10   3   5        5.10        8.62      1.66 o 
  -9   3   5        3.68        6.39      1.39 o 
  -8   3   5      353.25      351.48      8.08 o 
  -7   3   5      261.69      237.72      4.89 o 
  -6   3   5       48.90       44.42      1.96 o 
  -5   3   5       21.21       20.95      1.13 o 
  -4   3   5        2.93        1.58      0.49 o 
  -3   3   5      751.67      750.94     10.43 o 
  -2   3   5      868.67      851.71     11.67 o 
  -1   3   5        0.11        0.80      0.29 o 
   0   3   5      471.10      482.56      6.80 o 
   1   3   5       89.04      100.23      1.79 o 
   2   3   5     1503.11     1600.21     19.65 o 
   3   3   5      664.88      652.72     11.92 o 
   4   3   5        0.15        0.30      0.37 o 
   5   3   5       96.54       84.18      2.13 o 
   6   3   5       63.17       59.65      1.89 o 
   7   3   5       64.35       61.32      2.10 o 
   8   3   5       42.10       36.21      2.16 o 
   9   3   5        5.49        9.69      2.52 o 
  -9   4   5       43.09       49.25      3.97 o 
  -8   4   5       29.45       30.78      3.32 o 
  -7   4   5       51.80       45.30      1.92 o 
  -6   4   5      161.88      168.17      3.79 o 
  -5   4   5      112.56      110.91      2.75 o 
  -4   4   5       14.77       16.22      1.00 o 
  -3   4   5      116.86      125.77      2.38 o 
  -2   4   5       55.92       56.85      1.36 o 
  -1   4   5      348.12      348.34      5.21 o 
   0   4   5     1037.74     1064.47     14.47 o 
   1   4   5       24.90       25.54      1.09 o 
   2   4   5       84.65       75.49      2.62 o 
   3   4   5      377.20      384.01      6.71 o 
   4   4   5        4.74        5.36      0.84 o 
   5   4   5      441.30      439.94     10.89 o 
   6   4   5      375.53      373.22      7.85 o 
   7   4   5       20.04       18.03      1.61 o 
   8   4   5       15.31       17.24      2.63 o 
   9   4   5        7.36        8.88      1.42 o 
  -9   5   5        0.08        2.36      1.60 o 
  -8   5   5        1.05        1.53      1.40 o 
  -7   5   5       23.81       18.11      1.68 o 
  -6   5   5        0.00        0.00      0.90 o 
  -5   5   5      103.71       88.60      5.96 o 
  -4   5   5        1.76        1.70      1.04 o 
  -3   5   5        1.44        0.69      0.49 o 
  -2   5   5       42.11       37.21      1.18 o 
  -1   5   5      103.53      111.69      2.56 o 
   0   5   5      165.57      157.94      3.26 o 
   1   5   5        7.27       10.48      1.40 o 
   2   5   5      161.13      144.94      3.06 o 
   3   5   5      578.47      553.89      9.34 o 
   4   5   5      366.02      361.28      6.63 o 
   5   5   5        9.28       10.85      1.26 o 
   6   5   5        9.70        8.21      1.25 o 
   7   5   5        1.23        2.00      1.04 o 
   8   5   5       12.99       15.01      1.77 o 
  -8   6   5        0.02        0.43      1.10 o 
  -7   6   5       18.44       17.54      1.71 o 
  -6   6   5       33.61       31.64      3.00 o 
  -5   6   5        0.15        0.63      1.10 o 
  -4   6   5        0.29        0.00      0.89 o 
  -3   6   5        1.45        1.74      0.85 o 
  -2   6   5        3.63        3.09      0.94 o 
  -1   6   5       23.73       23.68      1.57 o 
   0   6   5       55.87       56.69      3.51 o 
   1   6   5       43.18       43.79      2.42 o 
   2   6   5       36.84       34.27      1.78 o 
   3   6   5      337.92      285.48      5.53 o 
   4   6   5      190.12      176.29      4.00 o 
   5   6   5        1.13        0.00      1.19 o 
   6   6   5       13.97       15.77      1.69 o 
   7   6   5        0.95        3.26      1.14 o 
  -7   7   5        2.40        4.93      1.83 o 
  -6   7   5        7.42       10.84      2.10 o 
  -5   7   5        3.33        3.53      1.71 o 
  -4   7   5        0.13        0.00      1.90 o 
  -3   7   5        0.55        3.12      1.34 o 
  -2   7   5       35.77       33.01      2.00 o 
  -1   7   5       78.03       66.82      2.82 o 
   0   7   5        0.36        0.00      0.98 o 
   1   7   5        0.01        0.00      1.02 o 
   2   7   5       83.86       91.47      3.92 o 
   3   7   5      115.57      108.24      4.33 o 
   4   7   5       45.48       41.76      2.89 o 
   5   7   5       28.02       29.07      4.04 o 
   6   7   5        4.29        5.04      1.69 o 
  -5   8   5        0.01        0.83      1.53 o 
  -4   8   5       16.57       18.02      2.39 o 
  -3   8   5        0.30        1.83      1.38 o 
  -2   8   5        4.81        5.40      1.37 o 
  -1   8   5        7.87        8.36      1.41 o 
   0   8   5       17.20       15.99      5.35 o 
   1   8   5        8.75        8.60      1.81 o 
   2   8   5       53.28       46.10      3.14 o 
   3   8   5        9.34       10.66      1.64 o 
   4   8   5       17.80       17.08      1.88 o 
   5   8   5       16.69       16.05      2.36 o 
  -2   9   5        1.99        1.73      1.69 o 
  -1   9   5        0.26        0.46      2.24 o 
   0   9   5       10.38        9.62      2.05 o 
   1   9   5       17.68       25.07      3.02 o 
   2   9   5       18.70       21.40      2.13 o 
 -10   0   6       15.30       25.54      4.02 o 
  -8   0   6      638.21      668.40     23.72 o 
  -6   0   6      103.26      101.16      3.60 o 
  -4   0   6     2367.51     2444.04     41.65 o 
  -2   0   6        2.84        6.74      0.51 o 
   0   0   6       92.03       91.70      3.68 o 
   2   0   6     1791.86     1914.68     41.67 o 
   4   0   6       10.17       11.01      1.48 o 
   6   0   6      286.65      289.86     11.09 o 
   8   0   6        1.01        1.48      1.67 o 
  10   0   6        2.67        2.32      2.43 o 
 -10   1   6       25.18       25.93      6.15 o 
  -9   1   6        4.91        8.39      1.84 o 
  -8   1   6       20.37       17.89      2.16 o 
  -7   1   6      165.66      169.28      4.54 o 
  -6   1   6      160.05      145.14      5.45 o 
  -5   1   6      140.12      118.92      2.29 o 
  -4   1   6     1362.64     1523.16     23.06 o 
  -3   1   6       65.23       63.72      1.52 o 
  -2   1   6       34.83       33.54      0.98 o 
  -1   1   6     2517.54     2563.85     37.88 o 
   0   1   6     1721.65     1642.58     24.43 o 
   1   1   6     3552.26     3595.90     61.12 o 
   2   1   6     3184.40     3205.33     47.88 o 
   3   1   6     1245.67     1265.50     27.51 o 
   4   1   6      174.18      158.84      4.48 o 
   5   1   6      142.74      156.04      6.97 o 
   6   1   6       11.79       15.54      2.43 o 
   7   1   6        2.48        0.76      0.73 o 
   8   1   6       42.06       44.39      4.06 o 
   9   1   6      129.71      134.42      5.26 o 
  10   1   6        2.34        0.82      1.50 o 
 -10   2   6       13.74       13.80      2.25 o 
  -9   2   6       69.98       69.32      3.05 o 
  -8   2   6      147.12      145.56      4.41 o 
  -7   2   6       60.56       54.08      2.86 o 
  -6   2   6      363.08      336.18      6.10 o 
  -5   2   6      106.74       99.02      2.40 o 
  -4   2   6      371.53      378.16      6.45 o 
  -3   2   6        3.76        5.67      0.38 o 
  -2   2   6      362.67      376.33      5.41 o 
  -1   2   6       24.18       23.09      0.78 o 
   0   2   6      775.89      797.75     10.83 o 
   1   2   6     1068.42     1103.55     14.81 o 
   2   2   6        0.02        0.00      0.23 o 
   3   2   6      264.29      247.31      6.14 o 
   4   2   6       15.48       17.21      1.05 o 
   5   2   6       77.19       68.84      2.24 o 
   6   2   6      131.36      126.57      3.48 o 
   7   2   6       76.70       67.19      3.14 o 
   8   2   6       14.13       14.74      1.49 o 
   9   2   6        9.93        9.93      1.85 o 
  10   2   6        0.26        0.00      1.60 o 
 -10   3   6        0.26        0.47      1.63 o 
  -9   3   6       17.24       18.03      1.87 o 
  -8   3   6       41.20       40.92      2.34 o 
  -7   3   6       17.92       14.37      1.49 o 
  -6   3   6      596.03      594.93     10.05 o 
  -5   3   6      164.98      162.91      3.48 o 
  -4   3   6      597.59      641.09     10.42 o 
  -3   3   6        0.83        0.81      0.34 o 
  -2   3   6      169.18      163.81      2.75 o 
  -1   3   6      318.96      330.84      4.89 o 
   0   3   6      141.34      146.91      2.46 o 
   1   3   6      812.50      833.79     11.39 o 
   2   3   6     2468.32     2619.51     31.85 o 
   3   3   6      249.03      275.92      4.00 o 
   4   3   6       33.29       38.82      1.32 o 
   5   3   6       88.15       84.39      2.47 o 
   6   3   6        3.19        5.24      0.81 o 
   7   3   6       19.27       17.20      1.76 o 
   8   3   6       38.33       45.44      2.73 o 
   9   3   6        0.34        0.00      1.67 o 
  -9   4   6       15.14       12.43      2.12 o 
  -8   4   6       29.24       43.73      3.83 o 
  -7   4   6       59.88       58.58      2.14 o 
  -6   4   6      166.76      165.77      4.86 o 
  -5   4   6       88.66       74.99      3.29 o 
  -4   4   6      277.42      288.84      5.35 o 
  -3   4   6       78.77       76.44      1.71 o 
  -2   4   6       36.49       33.08      1.05 o 
  -1   4   6      250.04      261.81      4.10 o 
   0   4   6       98.66      108.24      2.02 o 
   1   4   6      695.88      728.83     11.42 o 
   2   4   6     1441.91     1449.96     21.84 o 
   3   4   6        5.10        5.34      0.73 o 
   4   4   6       38.28       32.57      3.15 o 
   5   4   6       11.92       11.33      1.21 o 
   6   4   6        0.49        1.89      0.90 o 
   7   4   6       41.64       41.21      3.64 o 
   8   4   6        1.79        2.86      1.07 o 
   9   4   6        3.59        5.58      1.38 o 
  -8   5   6        0.06        1.37      1.39 o 
  -7   5   6       18.42       16.86      1.62 o 
  -6   5   6       83.65       75.75      2.84 o 
  -5   5   6       15.39       14.65      2.00 o 
  -4   5   6      129.87      125.81      3.51 o 
  -3   5   6        0.26        0.62      0.44 o 
  -2   5   6      213.27      211.07      4.07 o 
  -1   5   6      298.22      287.02      5.18 o 
   0   5   6       13.26        8.87      0.79 o 
   1   5   6       79.89       68.63      4.31 o 
   2   5   6        4.76        3.61      0.81 o 
   3   5   6      117.25      122.23      4.03 o 
   4   5   6      138.66      121.04      3.56 o 
   5   5   6      236.90      251.41      5.18 o 
   6   5   6       28.40       31.70      2.60 o 
   7   5   6       66.86       56.91      2.77 o 
   8   5   6        2.75        1.28      1.13 o 
  -8   6   6        1.72        3.85      2.47 o 
  -7   6   6        1.76        3.26      1.13 o 
  -6   6   6        8.98       16.71      5.14 o 
  -5   6   6       60.53       64.60      4.14 o 
  -4   6   6        0.65        0.00      1.01 o 
  -3   6   6       16.40       19.72      2.90 o 
  -2   6   6      151.96      147.61      3.95 o 
  -1   6   6        8.15        8.64      1.15 o 
   0   6   6       42.41       36.72      2.77 o 
   1   6   6      164.07      164.96      7.94 o 
   2   6   6      251.71      223.11      5.71 o 
   3   6   6     1028.30      927.02     28.69 o 
   4   6   6       50.35       47.72      1.99 o 
   5   6   6       38.52       43.79      1.99 o 
   6   6   6        0.06        0.00      0.77 o 
   7   6   6       30.98       30.12      2.27 o 
  -6   7   6       10.04       11.31      2.09 o 
  -5   7   6        1.20        0.53      1.38 o 
  -4   7   6        0.18        0.99      1.26 o 
  -3   7   6       20.46       22.66      4.57 o 
  -2   7   6       79.07       77.18      2.87 o 
  -1   7   6        7.42        7.37      1.20 o 
   0   7   6       25.74       24.75      2.25 o 
   1   7   6       21.45       26.25      2.28 o 
   2   7   6       40.18       36.35      2.66 o 
   3   7   6       22.39       19.64      2.21 o 
   4   7   6        0.18        0.51      1.37 o 
   5   7   6       32.43       28.26      2.10 o 
   6   7   6        0.89        0.73      1.00 o 
  -5   8   6       10.46       12.94      2.31 o 
  -4   8   6        5.20        5.28      1.70 o 
  -3   8   6        0.24        0.94      1.42 o 
  -2   8   6       24.10       26.41      3.70 o 
  -1   8   6        0.13        0.45      0.96 o 
   0   8   6       78.44       75.70      3.79 o 
   1   8   6        7.33        8.95      1.80 o 
   2   8   6       31.23       35.19      2.89 o 
   3   8   6        0.14        1.44      1.75 o 
   4   8   6        4.29        3.48      1.34 o 
   5   8   6       14.74       10.10      2.21 o 
  -2   9   6        1.17        0.88      1.57 o 
  -1   9   6        5.60        6.44      1.85 o 
   0   9   6       11.21       12.56      2.29 o 
   1   9   6       46.45       48.78      3.58 o 
   2   9   6       17.90       15.59      2.02 o 
  -9   0   7       45.74       56.67      5.01 o 
  -7   0   7     3478.10     3777.42     80.66 o 
  -5   0   7      129.38      102.34      3.48 o 
  -3   0   7       16.74       13.59      1.56 o 
  -1   0   7      445.49      447.30     14.43 o 
   1   0   7      663.70      654.25     20.56 o 
   3   0   7       70.53       73.15      2.62 o 
   5   0   7       58.08       59.45      3.53 o 
   7   0   7      480.11      508.90     18.13 o 
   9   0   7       33.70       34.84      3.91 o 
 -10   1   7        2.91        2.80      1.51 o 
  -9   1   7        3.43        3.83      1.49 o 
  -8   1   7        0.16        0.00      0.83 o 
  -7   1   7       64.22       66.76      2.40 o 
  -6   1   7       62.32       61.48      1.92 o 
  -5   1   7      131.70      125.86      2.71 o 
  -4   1   7      611.70      676.65     10.75 o 
  -3   1   7       31.07       43.10      1.27 o 
  -2   1   7      435.20      465.85      7.43 o 
  -1   1   7       12.70       10.92      1.62 o 
   0   1   7       95.02       89.59      2.14 o 
   1   1   7      124.51      112.90      3.14 o 
   2   1   7       33.74       37.17      1.29 o 
   3   1   7       27.72       29.26      1.10 o 
   4   1   7      220.23      231.72     10.64 o 
   5   1   7        5.76        7.91      1.67 o 
   6   1   7        9.18        6.93      1.19 o 
   7   1   7        4.94        8.13      1.48 o 
   8   1   7        8.43        7.79      1.54 o 
   9   1   7       14.59       15.39      2.73 o 
  10   1   7        2.65        0.00      1.50 o 
 -10   2   7        5.70        7.25      1.92 o 
  -9   2   7        6.73        6.51      1.48 o 
  -8   2   7      607.17      663.25     13.52 o 
  -7   2   7      352.93      356.44      7.96 o 
  -6   2   7        3.51        3.02      0.72 o 
  -5   2   7       76.03       85.12      2.18 o 
  -4   2   7        5.99        7.24      0.68 o 
  -3   2   7       96.70       93.05      2.23 o 
  -2   2   7       58.68       54.09      1.19 o 
  -1   2   7       41.60       39.15      1.05 o 
   0   2   7     1281.19     1309.83     17.53 o 
   1   2   7      112.23      127.69      2.47 o 
   2   2   7      238.70      220.50      3.57 o 
   3   2   7      309.02      329.50      5.13 o 
   4   2   7       99.91       96.95      3.73 o 
   5   2   7       25.18       28.90      1.42 o 
   6   2   7     1099.54     1122.40     25.40 o 
   7   2   7       61.44       58.71      2.95 o 
   8   2   7        8.34        7.51      1.23 o 
   9   2   7        9.32       12.11      1.97 o 
  10   2   7        0.12        0.89      1.63 o 
  -9   3   7       26.67       31.66      3.29 o 
  -8   3   7       26.99       31.26      2.11 o 
  -7   3   7      239.17      249.84      6.15 o 
  -6   3   7      301.89      311.22      6.84 o 
  -5   3   7        2.55        2.10      0.79 o 
  -4   3   7     1443.11     1437.62     22.07 o 
  -3   3   7        1.89        4.48      0.46 o 
  -2   3   7       70.06       68.67      1.49 o 
  -1   3   7       83.37       83.14      1.67 o 
   0   3   7      285.00      342.95      5.08 o 
   1   3   7      736.76      763.78     10.53 o 
   2   3   7      248.81      251.28      4.44 o 
   3   3   7      489.80      515.92      6.94 o 
   4   3   7        6.13        8.18      1.16 o 
   5   3   7      227.05      213.28      4.22 o 
   6   3   7      484.88      486.11     15.79 o 
   7   3   7        0.12        0.00      0.64 o 
   8   3   7       43.78       38.28      2.82 o 
   9   3   7        1.32        3.53      2.24 o 
  -9   4   7       19.65       23.85      2.66 o 
  -8   4   7       62.77       61.25      2.77 o 
  -7   4   7       10.03       10.48      1.12 o 
  -6   4   7       17.46       16.43      1.25 o 
  -5   4   7       18.17       16.57      1.62 o 
  -4   4   7      244.94      235.89      4.60 o 
  -3   4   7       39.72       35.15      2.73 o 
  -2   4   7      185.33      184.41      3.16 o 
  -1   4   7      452.68      457.07      7.54 o 
   0   4   7      121.65      129.80      2.36 o 
   1   4   7      282.04      298.98      5.25 o 
   2   4   7      895.75      926.37     14.35 o 
   3   4   7      172.03      167.54      3.55 o 
   4   4   7      323.23      301.81      5.71 o 
   5   4   7       56.27       53.04      2.23 o 
   6   4   7      118.62      120.12      3.57 o 
   7   4   7        5.26        7.86      2.60 o 
   8   4   7        4.72        7.44      1.33 o 
   9   4   7        0.01        0.00      2.37 o 
  -8   5   7       12.00       11.77      2.01 o 
  -7   5   7       53.28       50.52      2.47 o 
  -6   5   7      193.53      186.32      5.47 o 
  -5   5   7      108.23      111.87      3.43 o 
  -4   5   7        4.50        6.45      0.99 o 
  -3   5   7       51.70       50.45      1.43 o 
  -2   5   7      159.54      132.58      4.02 o 
  -1   5   7        6.58        8.97      1.17 o 
   0   5   7        0.86        0.40      0.76 o 
   1   5   7      125.90      124.06      4.37 o 
   2   5   7      151.47      139.98      3.66 o 
   3   5   7      220.79      200.02      4.17 o 
   4   5   7       23.12       20.67      1.34 o 
   5   5   7      165.01      167.97      5.15 o 
   6   5   7       20.32       18.43      1.45 o 
   7   5   7        1.18        0.84      1.27 o 
   8   5   7        2.45        5.58      1.36 o 
  -7   6   7        8.71       11.24      1.93 o 
  -6   6   7       32.76       31.35      2.62 o 
  -5   6   7        1.24        3.00      1.29 o 
  -4   6   7       24.21       25.70      2.23 o 
  -3   6   7       29.69       30.66      3.06 o 
  -2   6   7        6.95        8.07      1.11 o 
  -1   6   7        2.55        2.76      0.93 o 
   0   6   7        4.27        5.75      0.97 o 
   1   6   7       46.89       46.28      1.69 o 
   2   6   7        2.00        3.14      1.01 o 
   3   6   7       75.17       79.97      2.92 o 
   4   6   7        0.00        0.14      0.76 o 
   5   6   7       82.32       79.33      3.12 o 
   6   6   7       15.35       19.45      1.85 o 
   7   6   7       29.26       30.57      2.03 o 
  -6   7   7       25.72       28.63      2.81 o 
  -5   7   7        6.77        8.30      1.77 o 
  -4   7   7        0.78        2.27      1.30 o 
  -3   7   7        3.02        4.59      1.33 o 
  -2   7   7        8.18        7.88      1.27 o 
  -1   7   7       12.79       11.32      1.34 o 
   0   7   7        9.72        9.49      1.36 o 
   1   7   7        0.14        1.03      1.18 o 
   2   7   7      119.52      132.10      4.94 o 
   3   7   7       36.73       32.27      2.62 o 
   4   7   7       88.10       83.11      3.96 o 
   5   7   7        0.02        0.14      1.03 o 
   6   7   7        2.85        3.42      1.14 o 
  -5   8   7        4.84        9.41      2.05 o 
  -4   8   7        2.92        3.83      2.92 o 
  -3   8   7        0.10        0.04      1.34 o 
  -2   8   7        6.87        6.52      1.60 o 
  -1   8   7        3.05        2.62      1.11 o 
   0   8   7        3.63        8.63      1.77 o 
   1   8   7        8.77       10.23      1.89 o 
   2   8   7      116.31      121.01     15.70 o 
   3   8   7       24.39       26.31      2.74 o 
   4   8   7      132.57      110.37      4.85 o 
  -2   9   7        0.09        0.18      1.52 o 
  -1   9   7        8.24        8.18      2.09 o 
   0   9   7        4.62        3.74      1.82 o 
   1   9   7        0.42        2.49      1.90 o 
 -10   0   8       14.72       21.86      3.80 o 
  -8   0   8      413.73      401.04     10.68 o 
  -6   0   8       61.86       66.85      4.12 o 
  -4   0   8        3.89        2.01      0.38 o 
  -2   0   8      149.57      147.64      3.71 o 
   0   0   8       15.14       12.72      1.37 o 
   2   0   8     1064.31     1116.91     34.56 o 
   8   0   8       65.42       70.34      5.01 o 
  10   0   8       34.34       38.11      4.40 o 
 -10   1   8        0.42        1.75      1.70 o 
  -9   1   8       15.27       16.08      2.23 o 
  -8   1   8       11.12        9.45      1.77 o 
  -7   1   8        7.08        9.06      1.31 o 
  -6   1   8      174.37      170.33      4.39 o 
  -5   1   8       29.74       27.83      1.48 o 
  -4   1   8      368.33      336.23      5.79 o 
  -3   1   8     8471.44     9375.87    122.17 o 
  -2   1   8      160.72      186.88      3.77 o 
  -1   1   8       28.92       25.04      1.15 o 
   0   1   8      120.44      127.45      2.86 o 
   1   1   8       31.70       38.41      1.58 o 
   2   1   8      208.21      195.69      5.09 o 
   3   1   8      267.49      269.39      8.42 o 
   5   1   8       43.20       34.66      1.86 o 
   6   1   8      160.80      147.49      6.59 o 
   7   1   8        7.19        6.34      1.42 o 
   8   1   8        0.22        0.00      1.08 o 
   9   1   8       75.70       82.00      4.74 o 
  10   1   8       16.84       19.97      4.50 o 
 -10   2   8        0.83        1.82      1.62 o 
  -9   2   8       10.70       12.87      1.65 o 
  -8   2   8       47.01       55.56      3.72 o 
  -7   2   8      510.32      543.15     11.22 o 
  -6   2   8      825.87      852.40     16.29 o 
  -5   2   8        1.46        2.16      0.55 o 
  -4   2   8       34.69       33.87      1.25 o 
  -3   2   8      432.01      446.51      7.42 o 
  -2   2   8        2.73        3.91      0.41 o 
  -1   2   8      117.68      129.45      2.25 o 
   0   2   8       70.83       65.02      1.39 o 
   1   2   8     1091.55     1236.53     18.62 o 
   2   2   8      772.04      811.17     12.56 o 
   3   2   8      458.03      432.75      6.54 o 
   4   2   8      161.13      163.12      3.13 o 
   5   2   8      153.79      138.46      4.33 o 
   6   2   8       34.63       34.18      2.16 o 
   7   2   8       91.99       91.13      5.52 o 
   8   2   8       78.16       77.40     10.89 o 
   9   2   8        1.50        1.96      1.43 o 
  -9   3   8        5.07       12.34      1.74 o 
  -8   3   8      159.41      164.60      5.04 o 
  -7   3   8      127.04      120.66      3.81 o 
  -6   3   8      122.73      121.27      3.04 o 
  -5   3   8      270.84      243.30      9.02 o 
  -4   3   8       25.10       26.42      1.30 o 
  -3   3   8       77.24       82.53      1.74 o 
  -2   3   8        2.90        1.51      0.36 o 
  -1   3   8      379.67      399.70      5.88 o 
   0   3   8     1173.61     1253.29     16.94 o 
   1   3   8      337.96      390.14      5.75 o 
   2   3   8      603.11      614.92      9.80 o 
   3   3   8      165.52      156.59      2.89 o 
   4   3   8      200.19      181.96      3.96 o 
   5   3   8      109.40       97.82      2.45 o 
   6   3   8      133.03      143.35      4.09 o 
   7   3   8       20.15       23.21      1.76 o 
   8   3   8        5.04        1.16      1.28 o 
   9   3   8        0.01        1.56      1.97 o 
  -9   4   8       30.56       32.91      2.98 o 
  -8   4   8       10.14       11.19      1.72 o 
  -7   4   8       73.05       72.45      3.39 o 
  -6   4   8       71.32       65.73      2.42 o 
  -5   4   8      118.24      114.89      4.01 o 
  -4   4   8      137.66      142.40      3.20 o 
  -3   4   8        0.92        0.41      0.40 o 
  -2   4   8        5.87        4.94      0.53 o 
  -1   4   8      190.87      191.80      3.25 o 
   0   4   8       95.58       90.57      1.87 o 
   1   4   8        3.35        4.66      0.64 o 
   2   4   8       87.46       88.98      2.17 o 
   3   4   8        9.74        9.06      0.88 o 
   4   4   8      245.93      248.61      5.02 o 
   5   4   8      213.90      211.70      4.55 o 
   6   4   8       92.02       92.22      4.36 o 
   7   4   8       24.06       23.80      1.81 o 
   8   4   8        0.92        2.70      1.14 o 
   9   4   8        0.53        0.00      2.26 o 
  -8   5   8        9.40       11.93      2.83 o 
  -7   5   8       14.55       17.56      1.67 o 
  -6   5   8        3.74        3.39      1.14 o 
  -5   5   8      203.04      200.07      5.09 o 
  -4   5   8       43.89       46.06      1.81 o 
  -3   5   8       11.57        9.94      0.89 o 
  -2   5   8       16.52       15.13      1.08 o 
  -1   5   8      351.69      353.14      7.23 o 
   0   5   8       21.42       24.17      1.22 o 
   1   5   8        0.47        0.42      0.70 o 
   2   5   8       38.50       34.90      1.77 o 
   3   5   8      148.51      128.87      3.66 o 
   4   5   8       35.81       33.79      1.66 o 
   5   5   8       49.62       49.72      2.05 o 
   6   5   8       17.72       17.00      1.44 o 
   7   5   8       20.23       18.36      1.89 o 
   8   5   8        8.00        9.56      1.65 o 
  -7   6   8        5.54        5.41      1.70 o 
  -6   6   8        3.98        4.83      1.59 o 
  -5   6   8      198.93      193.90     10.78 o 
  -4   6   8        0.78        2.47      1.23 o 
  -3   6   8       55.64       56.37      3.15 o 
  -2   6   8       17.76       19.36      1.49 o 
  -1   6   8      265.21      269.03      6.05 o 
   0   6   8        0.32        0.84      0.77 o 
   1   6   8       12.00       14.27      1.28 o 
   2   6   8      180.18      171.87      4.45 o 
   3   6   8      832.26      805.27     15.25 o 
   4   6   8        0.11        1.75      1.19 o 
   5   6   8       55.03       57.24      2.26 o 
   6   6   8        1.16        1.61      0.92 o 
   7   6   8        6.77       10.25      1.43 o 
  -6   7   8        0.56        0.23      1.48 o 
  -5   7   8       36.17       30.74      2.76 o 
  -4   7   8        0.04        0.53      1.33 o 
  -3   7   8        1.08        0.00      1.09 o 
  -2   7   8       19.24       20.04      1.65 o 
  -1   7   8        0.28        0.17      0.89 o 
   0   7   8       12.41       10.29      1.34 o 
   1   7   8        9.27       13.59      1.82 o 
   2   7   8       57.23       51.77      4.67 o 
   3   7   8       70.94       73.99      3.76 o 
   4   7   8        3.81        7.85      1.80 o 
   5   7   8        3.75        2.98      1.25 o 
   6   7   8        2.50        4.08      1.38 o 
  -5   8   8        1.12        2.70      1.74 o 
  -4   8   8       10.63       17.75      2.44 o 
  -3   8   8        0.03        0.37      2.13 o 
  -2   8   8        9.97       15.25      2.16 o 
  -1   8   8        4.84        6.94      1.39 o 
   0   8   8       13.98       15.94      2.96 o 
   1   8   8        4.82       10.20      1.90 o 
   2   8   8       13.39       13.74      2.47 o 
   3   8   8       66.90       59.36      3.69 o 
   4   8   8       32.23       32.90      3.01 o 
  -1   9   8        1.31        1.21      2.58 o 
   0   9   8        1.74        0.72      1.62 o 
   1   9   8       18.03       15.03      4.57 o 
  -9   0   9        1.72        5.92      2.20 o 
  -7   0   9     1441.81     1507.09     33.62 o 
  -5   0   9       91.67      124.75      4.16 o 
  -3   0   9     1079.28     1151.03     24.43 o 
  -1   0   9      116.44      128.56      5.20 o 
   1   0   9      372.26      346.85     11.75 o 
   3   0   9      506.81      509.37     12.15 o 
   5   0   9      298.75      288.97     10.83 o 
   7   0   9      225.39      237.73     10.03 o 
   9   0   9       67.85       72.35      5.20 o 
 -10   1   9        0.54        0.38      1.52 o 
  -9   1   9        0.12        1.19      1.38 o 
  -8   1   9      185.96      190.80      5.22 o 
  -7   1   9      222.24      211.89      5.39 o 
  -6   1   9       71.72       71.01      3.10 o 
  -5   1   9       17.41       18.96      1.13 o 
  -4   1   9       33.98       58.29      1.62 o 
  -3   1   9      765.96      816.66     11.22 o 
  -2   1   9     1011.70     1153.06     17.60 o 
  -1   1   9      183.50      201.93      5.03 o 
   0   1   9      459.93      477.24     11.06 o 
   1   1   9      975.86     1092.90     23.96 o 
   2   1   9     1219.46     1320.61     28.80 o 
   3   1   9        8.16        7.92      0.67 o 
   4   1   9       56.55       52.11      1.66 o 
   6   1   9      357.94      371.38     10.37 o 
   7   1   9      323.41      334.95      9.16 o 
   8   1   9        0.02        0.00      0.99 o 
   9   1   9       16.72       17.90      3.87 o 
 -10   2   9       13.34       14.15      3.57 o 
  -9   2   9        0.76        1.27      1.14 o 
  -8   2   9       51.60       55.53      3.70 o 
  -7   2   9      303.92      289.56      6.86 o 
  -6   2   9      858.35      872.17     16.67 o 
  -5   2   9      106.13      100.59      5.84 o 
  -4   2   9       60.13       56.36      1.73 o 
  -3   2   9       50.08       53.12      1.55 o 
  -2   2   9        9.74       10.16      1.05 o 
  -1   2   9        3.78        5.68      1.38 o 
   0   2   9      402.81      439.87      6.37 o 
   1   2   9      450.24      480.62      7.76 o 
   2   2   9      338.62      407.23      6.77 o 
   3   2   9     1084.71     1199.36     18.71 o 
   4   2   9       72.96       69.49      1.93 o 
   5   2   9      159.63      159.09      3.57 o 
   6   2   9      440.24      446.63     11.29 o 
   7   2   9        0.09        0.00      1.95 o 
   8   2   9       12.73       13.60      1.92 o 
   9   2   9        1.55        3.15      1.61 o 
  -9   3   9       16.00       14.83      1.80 o 
  -8   3   9       51.77       57.63      2.83 o 
  -7   3   9       54.46       60.96      2.78 o 
  -6   3   9      562.75      586.81     10.04 o 
  -5   3   9        1.68        3.03      0.91 o 
  -4   3   9      274.49      278.93      5.19 o 
  -3   3   9      125.77      124.80      2.35 o 
  -2   3   9      204.23      220.79      3.61 o 
  -1   3   9      140.80      137.15      2.48 o 
   0   3   9      486.82      527.22      7.58 o 
   1   3   9       43.98       46.05      1.21 o 
   2   3   9       41.22       54.09      1.56 o 
   3   3   9      129.60      104.69      2.27 o 
   4   3   9        0.16        0.82      0.44 o 
   5   3   9       87.74       83.40      1.90 o 
   6   3   9      143.07      146.98      4.14 o 
   7   3   9       65.33       67.02      3.28 o 
   8   3   9        0.02        0.00      1.75 o 
   9   3   9        1.63        2.28      2.16 o 
  -9   4   9       49.78       48.89      3.60 o 
  -8   4   9        2.49        2.15      1.15 o 
  -7   4   9       69.03       69.00      4.95 o 
  -6   4   9      402.63      412.17      7.58 o 
  -5   4   9        0.04        0.98      0.68 o 
  -4   4   9      132.60      131.57      3.08 o 
  -3   4   9      339.93      322.08      5.21 o 
  -2   4   9        1.93        2.42      0.48 o 
  -1   4   9        4.17        6.40      0.60 o 
   0   4   9      352.25      389.52      5.88 o 
   1   4   9        1.79        1.88      0.51 o 
   2   4   9        1.30        2.70      0.59 o 
   3   4   9       79.33       74.30      2.51 o 
   4   4   9       64.62       63.07      2.10 o 
   5   4   9       94.33       95.00      4.55 o 
   6   4   9       76.11       71.66      2.46 o 
   7   4   9      128.07      127.11      3.58 o 
   8   4   9       20.39       24.26      2.64 o 
  -8   5   9        0.01        3.47      2.11 o 
  -7   5   9        0.29        0.00      1.14 o 
  -6   5   9      218.63      212.30      5.47 o 
  -5   5   9      115.10      103.87      3.42 o 
  -4   5   9        0.01        0.03      0.62 o 
  -3   5   9        6.85        5.74      0.94 o 
  -2   5   9       71.36       66.21      2.60 o 
  -1   5   9       19.69       20.22      1.16 o 
   0   5   9       80.07       82.09      2.22 o 
   1   5   9        6.82        7.11      0.81 o 
   2   5   9        3.18        9.65      3.44 o 
   3   5   9      702.86      671.72     12.88 o 
   4   5   9      105.09       97.51      2.80 o 
   5   5   9        0.14        0.78      0.77 o 
   6   5   9       17.58       17.88      1.48 o 
   7   5   9       23.02       22.93      2.08 o 
   8   5   9        9.49       13.12      1.63 o 
  -7   6   9        1.13        1.14      2.03 o 
  -6   6   9        7.49        7.68      3.09 o 
  -5   6   9        1.61        2.73      2.07 o 
  -4   6   9        1.46        3.03      1.22 o 
  -3   6   9        8.39        8.40      1.54 o 
  -2   6   9        3.84        4.42      0.91 o 
  -1   6   9       14.09       13.26      2.10 o 
   0   6   9        0.22        0.02      0.65 o 
   1   6   9       17.98       18.72      1.51 o 
   2   6   9       35.50       28.90      1.82 o 
   3   6   9      132.89      138.44      4.06 o 
   4   6   9       41.73       35.33      2.11 o 
   5   6   9        2.15        3.99      1.00 o 
   6   6   9        9.15       11.12      1.34 o 
   7   6   9        0.42        1.39      1.18 o 
  -6   7   9       13.32       18.43      2.52 o 
  -5   7   9       31.66       35.86      8.45 o 
  -4   7   9       24.03       26.97      2.56 o 
  -3   7   9        0.41        3.53      1.48 o 
  -2   7   9        5.04        3.59      1.30 o 
  -1   7   9       13.53       15.66      1.52 o 
   0   7   9       18.59       21.21      2.17 o 
   1   7   9        5.97        4.31      1.43 o 
   2   7   9       44.61       42.93      2.88 o 
   3   7   9       94.00       98.75      5.50 o 
   4   7   9      143.64      114.12      5.35 o 
   5   7   9        6.11        6.51      1.52 o 
   6   7   9       16.36       20.94      2.62 o 
  -4   8   9        0.98        1.56      1.70 o 
  -3   8   9        8.24        7.98      1.93 o 
  -2   8   9        9.06        7.04      1.87 o 
  -1   8   9        0.46        0.00      1.36 o 
   0   8   9       17.78       14.61      3.74 o 
   1   8   9       15.31       16.18      2.27 o 
   2   8   9        1.97        1.64      1.62 o 
   3   8   9       75.91       77.39      4.17 o 
   4   8   9       21.01       21.73      2.63 o 
 -10   0  10        0.53        2.92      2.35 o 
  -8   0  10        4.89        3.37      1.25 o 
  -6   0  10      834.14      877.11     20.32 o 
  -4   0  10      312.10      303.63      5.98 o 
  -2   0  10       23.30       32.54      1.43 o 
   0   0  10      219.89      259.38      9.31 o 
   2   0  10     2549.06     2950.37     89.14 o 
   4   0  10       85.76       67.49      2.75 o 
   8   0  10       25.07       26.26      3.42 o 
 -10   1  10       14.93       15.63      2.48 o 
  -9   1  10        0.29        0.64      1.01 o 
  -8   1  10        5.75        4.33      1.48 o 
  -7   1  10       56.91       50.53      2.41 o 
  -6   1  10      272.35      271.88      6.34 o 
  -5   1  10       52.93       64.00      2.31 o 
  -4   1  10      154.83      163.60      3.28 o 
  -3   1  10      423.84      444.70      6.43 o 
  -2   1  10     3693.52     4097.18     60.54 o 
  -1   1  10       35.52       29.98      1.20 o 
   0   1  10      376.40      395.58      9.45 o 
   1   1  10      272.09      299.07      7.42 o 
   2   1  10     1735.19     1959.38     42.29 o 
   3   1  10       18.17       19.32      1.14 o 
   4   1  10        2.45        1.76      0.52 o 
   5   1  10       11.79       10.71      2.06 o 
   7   1  10       18.96       17.45      1.95 o 
   8   1  10       92.09       96.77      4.21 o 
   9   1  10        0.40        1.30      1.46 o 
  -9   2  10        4.08        7.54      1.42 o 
  -8   2  10       67.70       72.14      3.01 o 
  -7   2  10      301.35      291.88      7.35 o 
  -6   2  10      763.95      767.11     14.95 o 
  -5   2  10      196.02      189.07      6.44 o 
  -4   2  10      164.98      184.45      3.72 o 
  -3   2  10      435.51      482.10      8.03 o 
  -2   2  10     1288.10     1394.87     21.28 o 
  -1   2  10       11.51       15.05      0.81 o 
   0   2  10      432.80      502.88      9.44 o 
   1   2  10        0.25        0.19      0.39 o 
   2   2  10       22.96       20.42      1.55 o 
   3   2  10       28.09       31.21      1.73 o 
   4   2  10       80.69       80.83      3.73 o 
   5   2  10        9.93        9.38      0.93 o 
   6   2  10      186.75      186.96      6.15 o 
   8   2  10       10.59        8.90      1.71 o 
   9   2  10        2.49        0.09      1.43 o 
  -9   3  10        0.48        1.86      1.26 o 
  -8   3  10       88.20       85.01      3.35 o 
  -7   3  10       98.05      105.29      5.92 o 
  -6   3  10       25.44       28.34      2.63 o 
  -5   3  10      260.23      272.02      5.26 o 
  -4   3  10        2.07        2.83      0.77 o 
  -3   3  10       46.17       40.80      1.21 o 
  -2   3  10      325.13      325.27      5.02 o 
  -1   3  10      152.27      172.27      3.00 o 
   0   3  10      731.32      823.53     11.49 o 
   1   3  10       40.51       43.81      1.42 o 
   2   3  10        9.52        8.06      0.71 o 
   3   3  10       26.29       32.70      1.32 o 
   4   3  10       92.34       84.13      2.05 o 
   5   3  10        4.30        5.08      0.66 o 
   6   3  10       37.04       32.44      2.00 o 
   7   3  10       10.83       16.45      2.17 o 
   8   3  10        6.27        6.79      2.62 o 
  -9   4  10        5.87        4.04      1.80 o 
  -8   4  10        5.02        7.02      1.37 o 
  -7   4  10        0.58        0.10      0.91 o 
  -6   4  10        1.15        2.25      1.18 o 
  -5   4  10      465.22      464.73      9.51 o 
  -4   4  10       23.00       17.84      1.14 o 
  -3   4  10       65.93       65.36      2.77 o 
  -2   4  10      133.19      128.25      2.77 o 
  -1   4  10        5.77        4.84      0.56 o 
   0   4  10      185.01      196.09      3.37 o 
   1   4  10        6.15        4.39      0.72 o 
   2   4  10      111.71       99.97      2.92 o 
   3   4  10       39.08       31.92      3.36 o 
   4   4  10      838.54      858.92     14.07 o 
   5   4  10        1.31        0.80      0.74 o 
   6   4  10       24.22       23.16      1.91 o 
   7   4  10        1.10        1.30      1.94 o 
   8   4  10        3.73        4.19      1.92 o 
  -8   5  10       10.81       13.67      3.47 o 
  -7   5  10       10.21       15.14      2.18 o 
  -6   5  10       20.29       23.08      1.81 o 
  -5   5  10      390.50      396.61      7.37 o 
  -4   5  10       60.08       64.24      2.46 o 
  -3   5  10        3.61        4.05      0.91 o 
  -2   5  10       61.70       57.57      1.82 o 
  -1   5  10       53.14       56.89      1.95 o 
   0   5  10       16.08       18.09      1.13 o 
   1   5  10       99.97       91.72      2.83 o 
   2   5  10        2.32        2.23      1.30 o 
   3   5  10       48.43       48.09      2.26 o 
   4   5  10      400.45      371.96      9.92 o 
   5   5  10        0.16        0.00      0.70 o 
   6   5  10        3.86        3.46      1.01 o 
   7   5  10        0.29        1.22      1.16 o 
   8   5  10       32.63       36.52      2.35 o 
  -7   6  10        2.08        2.43      1.76 o 
  -6   6  10       52.08       58.20      3.50 o 
  -5   6  10      112.01      125.33      5.00 o 
  -4   6  10       29.24       31.71      3.62 o 
  -3   6  10       48.32       53.63      2.93 o 
  -2   6  10        9.14        7.80      1.17 o 
  -1   6  10        2.74        4.15      1.04 o 
   0   6  10        1.72        2.49      0.75 o 
   1   6  10        2.51        1.89      1.04 o 
   2   6  10        3.79        3.81      1.73 o 
   3   6  10       15.70       16.29      1.57 o 
   4   6  10       90.03       96.89      3.75 o 
   5   6  10       18.88       21.69      1.91 o 
   6   6  10        7.02       10.87      1.37 o 
   7   6  10        2.04        3.59      1.78 o 
  -6   7  10       27.93       35.78      6.17 o 
  -5   7  10       10.68        9.36      3.66 o 
  -4   7  10       90.00       96.27      4.43 o 
  -3   7  10       25.21       27.29      2.52 o 
  -2   7  10        0.59        0.00      1.08 o 
  -1   7  10        7.63       10.21      1.35 o 
   0   7  10       16.43       17.41      3.51 o 
   1   7  10        3.86        3.53      1.42 o 
   2   7  10       11.41       11.56      2.62 o 
   3   7  10       29.42       29.13      2.67 o 
   4   7  10       92.10       83.29      5.07 o 
   5   7  10        0.26        2.14      1.31 o 
  -4   8  10       54.30       56.92      3.82 o 
  -3   8  10       13.26       19.86      2.53 o 
  -2   8  10        5.83        9.05      2.33 o 
  -1   8  10       10.88       13.16      2.07 o 
   0   8  10        6.09        4.17      1.66 o 
   1   8  10        9.37        9.86      1.92 o 
   2   8  10       15.04       12.00      2.24 o 
   3   8  10       19.53       20.91      2.59 o 
   4   8  10       37.80       34.15      3.14 o 
  -9   0  11       74.63       88.14      6.23 o 
  -7   0  11      255.64      281.47      8.15 o 
  -5   0  11      272.28      251.89      8.97 o 
  -3   0  11        1.93        2.78      0.56 o 
  -1   0  11      619.27      605.78     19.80 o 
   1   0  11     1843.99     2004.79     61.27 o 
   3   0  11     1389.38     1548.45     47.98 o 
   5   0  11      238.48      227.85      6.69 o 
   7   0  11      759.42      810.56     20.00 o 
 -10   1  11        0.00        0.89      1.63 o 
  -9   1  11       16.78       22.01      1.95 o 
  -8   1  11        3.96        6.45      1.67 o 
  -7   1  11      851.38      857.32     16.72 o 
  -6   1  11       53.65       47.17      3.88 o 
  -5   1  11       24.32       24.93      1.53 o 
  -4   1  11       14.09       16.02      0.92 o 
  -3   1  11       28.73       27.89      1.33 o 
  -2   1  11      714.77      805.95     12.68 o 
  -1   1  11        3.95        3.69      0.58 o 
   0   1  11      333.40      391.21     10.97 o 
   1   1  11      272.27      327.07      8.13 o 
   2   1  11      448.57      454.87     12.87 o 
   3   1  11      660.14      720.47     16.57 o 
   4   1  11       85.60       72.46      2.07 o 
   5   1  11       13.61       13.83      1.07 o 
   6   1  11       39.84       38.79      1.77 o 
   7   1  11      352.85      382.21      7.61 o 
  -9   2  11        4.07        4.76      1.25 o 
  -8   2  11       33.19       30.46      3.49 o 
  -7   2  11        7.13        4.35      1.11 o 
  -6   2  11      197.51      205.60      5.73 o 
  -5   2  11       43.00       44.23      1.96 o 
  -4   2  11        5.68        4.00      0.64 o 
  -3   2  11      680.71      758.04     12.13 o 
  -2   2  11      102.98      106.10      2.43 o 
  -1   2  11       44.71       46.33      2.29 o 
   0   2  11        1.00        1.41      0.55 o 
   1   2  11     1471.33     1715.88     29.98 o 
   2   2  11        8.87        7.93      0.82 o 
   3   2  11       12.51       16.99      1.35 o 
   4   2  11      191.26      172.39      4.29 o 
   5   2  11       22.33       21.23      1.25 o 
   6   2  11       14.94       17.10      2.00 o 
   7   2  11      193.56      201.62      4.76 o 
   8   2  11       34.81       35.91      2.33 o 
   9   2  11        0.06        3.87      2.69 o 
  -9   3  11        0.58        1.74      1.35 o 
  -8   3  11       12.68       13.11      1.66 o 
  -7   3  11       15.52       19.08      1.71 o 
  -6   3  11        4.06        5.06      1.07 o 
  -5   3  11       11.65        9.81      0.99 o 
  -4   3  11       15.46       14.29      1.02 o 
  -3   3  11       10.71       13.80      0.94 o 
  -2   3  11       22.66       22.25      0.92 o 
  -1   3  11     1701.32     1827.33     24.55 o 
   0   3  11        5.66        6.84      0.61 o 
   1   3  11      181.72      204.82      3.90 o 
   2   3  11        0.10        0.35      0.45 o 
   3   3  11       42.27       46.28      2.88 o 
   4   3  11      532.84      530.67      8.17 o 
   5   3  11        7.08        5.17      0.76 o 
   6   3  11        0.40        0.72      0.92 o 
   7   3  11        2.21        2.45      1.12 o 
   8   3  11       12.64       15.96      1.88 o 
   9   3  11       22.11       30.03      3.71 o 
  -8   4  11        4.82        5.03      1.36 o 
  -7   4  11       24.15       24.31      1.92 o 
  -6   4  11      143.79      131.36      4.70 o 
  -5   4  11      907.20      979.48     15.85 o 
  -4   4  11        3.32        2.56      0.70 o 
  -3   4  11        8.79        8.22      0.86 o 
  -2   4  11        2.15        3.30      0.55 o 
  -1   4  11       60.17       59.54      1.57 o 
   0   4  11        0.21        0.50      0.55 o 
   1   4  11       55.34       55.28      1.93 o 
   2   4  11        1.34        0.98      0.70 o 
   3   4  11       29.70       29.40      2.05 o 
   4   4  11      185.76      168.83      4.52 o 
   5   4  11       32.75       31.33      1.76 o 
   6   4  11        2.73        4.10      0.99 o 
   7   4  11       76.40       88.44      5.51 o 
   8   4  11       11.88       14.80      2.94 o 
  -8   5  11        9.78        8.81      2.05 o 
  -7   5  11        6.18        8.82      1.94 o 
  -6   5  11       19.82       24.62      1.88 o 
  -5   5  11      299.52      314.19      6.19 o 
  -4   5  11        4.48        4.54      0.88 o 
  -3   5  11       13.50       14.37      1.54 o 
  -2   5  11       13.98       15.84      1.09 o 
  -1   5  11       12.33       10.91      0.98 o 
   0   5  11       20.15       21.83      1.28 o 
   1   5  11       28.94       27.70      1.38 o 
   2   5  11       34.18       33.26      1.83 o 
   3   5  11      146.86      148.79      4.14 o 
   4   5  11      264.81      274.63      9.97 o 
   5   5  11        5.18        5.38      1.17 o 
   6   5  11       15.01       21.07      1.62 o 
   7   5  11        8.20       11.52      1.47 o 
  -7   6  11        3.18        4.29      2.81 o 
  -6   6  11        0.51        0.73      1.65 o 
  -5   6  11       30.32       32.48      5.22 o 
  -4   6  11        0.27        3.06      1.56 o 
  -3   6  11       18.96       26.88      2.96 o 
  -2   6  11       27.93       29.92      2.37 o 
  -1   6  11        2.79        2.67      1.24 o 
   0   6  11       15.34       14.76      1.19 o 
   1   6  11        3.54        5.34      1.08 o 
   2   6  11       40.72       40.15      4.00 o 
   3   6  11      116.06      115.89      3.95 o 
   4   6  11       67.57       67.92      3.18 o 
   5   6  11        3.05        3.03      1.53 o 
   6   6  11        3.50        4.05      1.38 o 
  -6   7  11       10.20        8.94      2.17 o 
  -5   7  11      112.54      122.30     15.85 o 
  -4   7  11        5.55        6.45      1.80 o 
  -3   7  11       17.54       18.53      2.28 o 
  -2   7  11        0.47        0.74      1.22 o 
  -1   7  11        0.72        0.15      1.65 o 
   0   7  11        8.28        9.26      1.69 o 
   1   7  11       16.99       20.10      2.24 o 
   2   7  11       16.45       19.26      2.31 o 
   3   7  11       45.19       51.04      4.52 o 
   4   7  11        0.65        2.75      1.33 o 
   5   7  11       15.60       16.55      2.15 o 
  -4   8  11        0.11        0.00      1.60 o 
  -3   8  11        0.07        0.91      1.41 o 
  -2   8  11       13.96       19.39      2.37 o 
  -1   8  11        6.44       12.30      3.00 o 
   0   8  11        0.97        2.58      1.53 o 
   1   8  11        0.98        1.39      1.49 o 
   2   8  11        3.95        6.56      3.24 o 
   3   8  11        1.12        0.79      1.70 o 
  -8   0  12        0.15        1.22      2.07 o 
  -6   0  12      602.31      591.69     20.95 o 
  -4   0  12      274.93      278.43     10.71 o 
  -2   0  12     4244.65     4980.89    102.95 o 
   0   0  12      166.95      194.51      7.75 o 
   2   0  12      596.10      677.04     22.11 o 
   4   0  12      220.42      240.96      9.53 o 
   6   0  12       14.79       15.29      1.87 o 
   8   0  12      193.20      218.82      7.57 o 
  -9   1  12       28.23       32.40      2.49 o 
  -8   1  12        2.45        2.62      1.01 o 
  -7   1  12       23.46       22.16      1.79 o 
  -6   1  12      906.76      930.03     17.79 o 
  -5   1  12       77.96       67.73      2.50 o 
  -4   1  12        4.85        0.52      0.45 o 
  -3   1  12       23.81       24.60      0.88 o 
  -2   1  12      339.16      357.78      7.09 o 
  -1   1  12        7.71        9.46      0.91 o 
   0   1  12        0.01        0.65      0.82 o 
   1   1  12      833.35      928.57     20.90 o 
   2   1  12      105.91      114.44      3.72 o 
   3   1  12      203.72      191.86      5.49 o 
   4   1  12       57.92       60.93      2.55 o 
   5   1  12      269.51      271.25      5.44 o 
   6   1  12       15.22       16.62      1.34 o 
   7   1  12       25.46       27.95      1.99 o 
   8   1  12       70.79       79.54      2.98 o 
   9   1  12        2.63        4.57      1.80 o 
  -9   2  12        4.30        6.51      1.95 o 
  -8   2  12       44.12       37.83      2.39 o 
  -7   2  12        0.62        0.01      0.78 o 
  -6   2  12        7.20        9.80      2.24 o 
  -5   2  12       98.04      111.48      2.75 o 
  -4   2  12      214.32      209.21      6.07 o 
  -3   2  12      329.97      336.77      6.02 o 
  -2   2  12       96.04       85.24      2.14 o 
  -1   2  12       65.35       62.70      1.99 o 
   0   2  12      111.63      109.94      2.90 o 
   1   2  12      169.27      166.69      4.19 o 
   2   2  12       18.08       19.50      1.72 o 
   3   2  12      583.55      588.15     13.87 o 
   4   2  12       65.05       72.07      2.98 o 
   5   2  12      606.67      614.43     10.67 o 
   6   2  12        0.48        0.00      0.74 o 
   7   2  12       48.78       54.02      2.93 o 
   8   2  12       24.17       28.61      1.96 o 
   9   2  12        0.12        2.00      1.88 o 
  -9   3  12        0.34        1.81      1.22 o 
  -8   3  12       34.99       39.42      2.43 o 
  -7   3  12        3.58        2.69      1.42 o 
  -6   3  12       25.51       24.35      1.77 o 
  -5   3  12      180.69      182.32      3.99 o 
  -4   3  12       23.69       20.49      1.84 o 
  -3   3  12       15.19       15.12      1.48 o 
  -2   3  12      423.77      419.03      7.26 o 
  -1   3  12      318.94      349.17      5.44 o 
   0   3  12      301.52      344.37      5.38 o 
   1   3  12       20.58       19.28      1.27 o 
   2   3  12      186.88      192.39      5.25 o 
   3   3  12      289.64      309.59      5.71 o 
   4   3  12       61.29       59.13      2.01 o 
   5   3  12      338.41      333.64      7.58 o 
   6   3  12       16.01       17.02      1.63 o 
   7   3  12        7.21        7.25      1.45 o 
   8   3  12       10.50       11.66      2.07 o 
  -8   4  12       88.61       90.92      3.66 o 
  -7   4  12        3.21        2.50      1.10 o 
  -6   4  12       61.53       61.46      2.67 o 
  -5   4  12      348.15      357.89      6.77 o 
  -4   4  12        3.33        2.08      0.69 o 
  -3   4  12       70.51       64.57      2.02 o 
  -2   4  12        6.12        6.00      0.82 o 
  -1   4  12      128.18      127.90      3.02 o 
   0   4  12        3.93        3.30      0.68 o 
   1   4  12        0.09        0.00      0.64 o 
   2   4  12       11.41       13.76      1.56 o 
   3   4  12        1.86        4.97      1.04 o 
   4   4  12        0.04        1.27      0.98 o 
   5   4  12      329.49      327.67      6.55 o 
   6   4  12        0.31        0.97      0.89 o 
   7   4  12        5.59        7.49      1.46 o 
   8   4  12        2.00        1.56      1.82 o 
  -8   5  12        1.78        0.62      2.39 o 
  -7   5  12        0.59        0.46      1.45 o 
  -6   5  12        1.05        2.83      1.11 o 
  -5   5  12       35.37       39.16      2.16 o 
  -4   5  12      167.47      182.92      4.79 o 
  -3   5  12        4.25        3.00      1.03 o 
  -2   5  12       16.52       19.32      1.45 o 
  -1   5  12       79.10       72.82      2.63 o 
   0   5  12      147.56      141.43      4.38 o 
   1   5  12       53.70       53.59      1.88 o 
   2   5  12        3.08        2.30      1.20 o 
   3   5  12        0.00        0.00      0.76 o 
   4   5  12        1.45        1.38      1.03 o 
   5   5  12       30.03       36.13      2.24 o 
   6   5  12        0.07        0.72      1.02 o 
   7   5  12        0.18        2.74      1.15 o 
  -7   6  12        0.36        0.00      2.50 o 
  -6   6  12       12.06       18.30      2.27 o 
  -5   6  12       11.72       12.12      1.92 o 
  -4   6  12      303.85      318.38      9.18 o 
  -3   6  12        9.54       11.02      1.74 o 
  -2   6  12       60.93       63.16      3.23 o 
  -1   6  12        5.38        5.51      0.90 o 
   0   6  12        2.14        3.99      0.88 o 
   1   6  12        0.22        0.00      0.88 o 
   2   6  12        1.17        1.66      0.97 o 
   3   6  12       15.71       17.60      1.67 o 
   4   6  12        0.29        1.79      1.13 o 
   5   6  12        3.68        5.34      1.37 o 
   6   6  12        0.24        0.05      1.24 o 
  -5   7  12       32.55       40.31      3.36 o 
  -4   7  12      192.27      190.01      6.77 o 
  -3   7  12        3.12        3.87      1.51 o 
  -2   7  12        2.91        4.36      1.50 o 
  -1   7  12       13.67       14.99      2.25 o 
   0   7  12        1.48        2.45      1.35 o 
   1   7  12       11.31       14.02      2.00 o 
   2   7  12       12.31       12.45      3.85 o 
   3   7  12       33.66       28.69      2.13 o 
   4   7  12       19.38       16.80      1.91 o 
   5   7  12        5.59        6.26      1.53 o 
  -3   8  12        4.40        3.77      1.76 o 
  -2   8  12        1.54        4.16      1.50 o 
  -1   8  12       22.44       19.43      3.57 o 
   0   8  12        4.36        5.39      2.45 o 
   1   8  12        1.38        2.86      1.65 o 
   2   8  12        2.30        6.60      2.09 o 
   3   8  12        0.70        2.26      1.78 o 
  -9   0  13        4.86        8.43      2.66 o 
  -7   0  13      409.47      366.04     14.63 o 
  -5   0  13       16.95        9.91      2.01 o 
  -3   0  13       33.93       36.14      2.64 o 
  -1   0  13     1410.75     1540.10     47.84 o 
   1   0  13      322.24      308.21     11.29 o 
   3   0  13      487.68      538.98     18.33 o 
   5   0  13       78.28       70.74      3.19 o 
   7   0  13       54.77       62.19      3.53 o 
   9   0  13       28.68       31.46      3.35 o 
  -9   1  13       13.80       18.95      3.05 o 
  -8   1  13        1.00        0.00      0.88 o 
  -7   1  13       14.57       14.00      1.60 o 
  -6   1  13      440.28      432.46      9.33 o 
  -5   1  13      121.63      115.45      3.49 o 
  -4   1  13      327.84      343.63      7.01 o 
  -3   1  13        2.62        5.33      0.57 o 
  -2   1  13       59.36       64.94      2.08 o 
  -1   1  13       86.88       78.83      2.33 o 
   0   1  13      441.84      451.75     10.98 o 
   1   1  13        3.47        5.27      1.01 o 
   2   1  13     1177.14     1323.72     29.34 o 
   3   1  13       12.11        6.74      1.52 o 
   4   1  13        6.96        3.93      1.03 o 
   5   1  13      168.10      156.43      3.69 o 
   6   1  13       34.80       29.16      1.64 o 
   7   1  13        6.78        5.07      1.33 o 
   8   1  13       20.83       21.49      1.99 o 
   9   1  13        1.10        1.90      1.65 o 
  -9   2  13       24.21       32.76      2.40 o 
  -8   2  13       42.83       46.97      2.65 o 
  -7   2  13       50.42       49.02      3.56 o 
  -6   2  13      255.26      252.32      6.21 o 
  -5   2  13        8.18        9.97      1.19 o 
  -4   2  13       14.88       14.65      1.02 o 
  -3   2  13      165.96      151.46      3.53 o 
  -2   2  13       23.87       25.19      1.16 o 
  -1   2  13      110.80      140.02      4.73 o 
   0   2  13       67.79       59.27      2.00 o 
   1   2  13       22.38       22.13      1.32 o 
   2   2  13        1.24        2.38      0.69 o 
   3   2  13       30.13       32.03      1.96 o 
   4   2  13       13.25        9.49      1.31 o 
   5   2  13      367.41      343.99     14.83 o 
   6   2  13      162.00      161.90      3.93 o 
   7   2  13       16.37       14.40      1.38 o 
   8   2  13      166.72      201.91      5.98 o 
  -9   3  13        0.02        1.37      1.24 o 
  -8   3  13        0.12        1.68      1.13 o 
  -7   3  13        0.00        0.00      0.92 o 
  -6   3  13      286.76      287.63      6.89 o 
  -5   3  13      273.54      271.30      5.39 o 
  -4   3  13       10.41       12.07      1.03 o 
  -3   3  13      196.58      195.26      8.01 o 
  -2   3  13       13.30       16.00      1.03 o 
  -1   3  13       27.20       25.96      1.23 o 
   0   3  13       51.59       48.46      1.86 o 
   1   3  13      103.72      103.28      3.55 o 
   2   3  13       90.96       89.43      2.37 o 
   3   3  13       39.85       31.32      1.63 o 
   4   3  13      442.79      432.86      8.90 o 
   5   3  13      183.09      188.90      6.15 o 
   6   3  13        0.01        1.17      0.92 o 
   7   3  13       23.36       23.14      1.97 o 
   8   3  13       51.41       56.16      3.34 o 
  -8   4  13        5.38        6.48      1.47 o 
  -7   4  13        2.14        2.04      1.36 o 
  -6   4  13       12.76        9.83      1.41 o 
  -5   4  13        2.26        1.13      0.82 o 
  -4   4  13        6.90        4.97      0.89 o 
  -3   4  13       67.58       68.65      2.14 o 
  -2   4  13      146.42      146.95      5.91 o 
  -1   4  13        3.29        3.03      0.59 o 
   0   4  13       44.90       40.79      1.58 o 
   1   4  13       19.25       23.89      1.54 o 
   2   4  13        2.74        3.19      0.89 o 
   3   4  13       63.17       63.82      2.51 o 
   4   4  13      435.22      441.01      9.33 o 
   5   4  13       33.65       38.58      2.20 o 
   6   4  13        2.98        2.54      1.08 o 
   7   4  13        0.02        0.00      1.10 o 
   8   4  13       29.91       38.71      4.93 o 
  -7   5  13        0.07        1.12      1.49 o 
  -6   5  13       18.61       21.07      1.54 o 
  -5   5  13        2.87        3.34      0.96 o 
  -4   5  13       75.08       76.30      2.87 o 
  -3   5  13       26.94       25.67      1.99 o 
  -2   5  13       19.57       19.52      2.00 o 
  -1   5  13       33.55       37.89      2.51 o 
   0   5  13      150.11      136.57      3.27 o 
   1   5  13       69.39       70.74      2.24 o 
   2   5  13       85.42       84.94      2.95 o 
   3   5  13       12.90       12.46      2.17 o 
   4   5  13       52.31       54.03      2.58 o 
   5   5  13        0.86        2.33      1.72 o 
   6   5  13        0.00        0.39      1.39 o 
   7   5  13       18.87       26.71      2.19 o 
  -6   6  13        0.12        0.56      1.46 o 
  -5   6  13       69.65       65.25      3.85 o 
  -4   6  13      518.85      547.24     15.60 o 
  -3   6  13        9.92        9.23      1.70 o 
  -2   6  13       14.69       14.84      1.46 o 
  -1   6  13       24.34       23.76      1.44 o 
   0   6  13      100.50       98.11      2.79 o 
   1   6  13        2.82        3.11      1.22 o 
   2   6  13        0.78        2.18      1.66 o 
   3   6  13        1.48        2.53      1.09 o 
   4   6  13       26.17       26.38      2.05 o 
   5   6  13        0.90        0.57      1.19 o 
   6   6  13        0.03        1.09      1.22 o 
  -5   7  13        2.91        7.00      2.14 o 
  -4   7  13       15.89       21.25      2.81 o 
  -3   7  13        1.75        1.97      1.54 o 
  -2   7  13       20.72       23.36      2.68 o 
  -1   7  13        3.71        4.01      1.40 o 
   0   7  13        0.44        0.00      1.13 o 
   1   7  13        0.03        1.99      2.56 o 
   2   7  13        0.12        0.00      1.38 o 
   3   7  13        1.44        0.48      1.22 o 
   4   7  13        0.04        1.12      1.22 o 
   5   7  13        2.92        3.91      1.58 o 
  -3   8  13        0.30        1.68      1.73 o 
  -2   8  13        0.13        0.21      1.42 o 
  -1   8  13        2.12       10.29      3.00 o 
   0   8  13        0.61        1.36      1.50 o 
   1   8  13        1.41        1.74      1.51 o 
   2   8  13       10.17        9.91      2.23 o 
  -8   0  14       56.93       54.47      4.86 o 
  -6   0  14       74.01       73.76      4.93 o 
  -4   0  14        0.20        0.11      1.06 o 
  -2   0  14      105.13      110.25      5.47 o 
   0   0  14      136.68      137.54      6.30 o 
   2   0  14      376.97      403.44     14.29 o 
   4   0  14      204.61      212.90      8.85 o 
   6   0  14      991.26     1031.10     24.48 o 
   8   0  14        0.42        1.39      1.59 o 
  -9   1  14        2.16        4.92      1.36 o 
  -8   1  14       11.29       13.68      1.61 o 
  -7   1  14       85.18       66.93      2.81 o 
  -6   1  14       11.10       11.55      1.40 o 
  -5   1  14      195.45      191.94      5.54 o 
  -4   1  14        0.17        0.00      0.52 o 
  -3   1  14      446.79      437.89     18.42 o 
  -2   1  14      270.87      299.93      6.27 o 
  -1   1  14      182.70      157.45      5.95 o 
   0   1  14      281.51      292.73      7.76 o 
   1   1  14      181.48      197.42      5.69 o 
   2   1  14       12.80       11.82      1.35 o 
   3   1  14      340.83      380.84      9.70 o 
   4   1  14       20.22       20.63      1.74 o 
   5   1  14       27.91       28.40      2.19 o 
   6   1  14       39.67       35.13      2.25 o 
   7   1  14        4.63        3.24      1.07 o 
   8   1  14       26.88       26.26      1.90 o 
  -9   2  14       34.60       48.98      2.88 o 
  -8   2  14        8.13        9.40      1.53 o 
  -7   2  14      115.50      102.03      4.27 o 
  -6   2  14      292.98      286.67      6.88 o 
  -5   2  14       97.44      101.69      3.40 o 
  -4   2  14       17.04       18.09      1.35 o 
  -3   2  14        0.10        0.00      0.49 o 
  -2   2  14        0.57        0.00      0.47 o 
  -1   2  14     1250.82     1302.62     23.29 o 
   0   2  14      267.05      288.36      7.08 o 
   1   2  14       59.32       58.37      2.12 o 
   2   2  14        0.03        1.88      0.89 o 
   3   2  14       59.38       61.30      2.73 o 
   4   2  14       44.73       39.02      2.30 o 
   5   2  14      178.09      177.69      5.71 o 
   6   2  14      209.33      218.18      5.71 o 
   7   2  14        0.64        0.00      0.93 o 
   8   2  14        7.09       10.22      3.09 o 
  -8   3  14        2.28        2.41      1.78 o 
  -7   3  14       13.20       13.99      1.63 o 
  -6   3  14       46.33       43.09      2.35 o 
  -5   3  14      204.30      195.92      5.16 o 
  -4   3  14      251.83      258.52      5.15 o 
  -3   3  14       14.30       12.21      1.54 o 
  -2   3  14        2.07        1.13      0.60 o 
  -1   3  14      326.08      339.40      7.93 o 
   0   3  14       42.19       46.34      1.88 o 
   1   3  14       64.76       53.71      2.05 o 
   2   3  14      185.21      198.19      5.84 o 
   3   3  14       86.24       86.64      2.86 o 
   4   3  14        8.36        6.69      1.44 o 
   5   3  14       14.59       16.03      2.03 o 
   6   3  14        5.64        5.26      1.23 o 
   7   3  14        5.37        9.78      1.55 o 
   8   3  14       20.37       24.62      2.26 o 
  -8   4  14        3.95        5.97      1.41 o 
  -7   4  14      105.07      109.93      3.92 o 
  -6   4  14        0.62        0.38      0.94 o 
  -5   4  14       81.28       81.07      2.54 o 
  -4   4  14      198.90      209.61      4.53 o 
  -3   4  14       78.33       77.92      2.35 o 
  -2   4  14      192.67      201.71      4.24 o 
  -1   4  14       36.21       33.06      1.90 o 
   0   4  14        0.59        2.67      0.74 o 
   1   4  14       80.90       69.93      2.56 o 
   2   4  14        1.77        2.70      0.89 o 
   3   4  14        0.53        0.00      0.85 o 
   4   4  14        2.92        3.91      1.75 o 
   5   4  14        0.32        0.84      1.46 o 
   6   4  14        0.56        0.00      1.36 o 
   7   4  14        0.01        0.72      1.18 o 
  -7   5  14        5.71       13.31      2.21 o 
  -6   5  14        4.30        4.35      1.21 o 
  -5   5  14      250.27      253.14      6.23 o 
  -4   5  14        5.17        9.38      3.32 o 
  -3   5  14       36.75       33.85      2.43 o 
  -2   5  14        6.63       11.03      1.60 o 
  -1   5  14       68.70       61.64      3.94 o 
   0   5  14       11.95       10.57      1.19 o 
   1   5  14       41.29       39.56      2.05 o 
   2   5  14       28.49       25.17      1.78 o 
   3   5  14        4.87        3.66      1.45 o 
   4   5  14      123.28      115.81      3.86 o 
   5   5  14       46.44       50.29      2.71 o 
   6   5  14        0.22        0.22      1.11 o 
   7   5  14       10.73       13.87      3.06 o 
  -6   6  14        0.15        0.00      1.33 o 
  -5   6  14      146.20      161.75     15.22 o 
  -4   6  14       30.34       33.38      4.67 o 
  -3   6  14       32.25       36.12     10.02 o 
  -2   6  14       62.62       68.73      3.17 o 
  -1   6  14       30.67       30.88      1.92 o 
   0   6  14        7.64        7.38      1.11 o 
   1   6  14       11.81       10.23      1.40 o 
   2   6  14        1.15        0.93      1.01 o 
   3   6  14       24.99       21.47      1.86 o 
   4   6  14        0.21        0.00      1.01 o 
   5   6  14       21.52       27.22      2.26 o 
   6   6  14        1.27        2.41      1.47 o 
  -5   7  14       30.91       35.07      3.13 o 
  -4   7  14        0.02        1.39      1.80 o 
  -3   7  14       88.38       97.99      4.45 o 
  -2   7  14       37.89       43.37      3.07 o 
  -1   7  14        4.12        2.55      2.52 o 
   0   7  14        8.85        8.90      1.95 o 
   1   7  14       17.16       20.84      2.58 o 
   2   7  14        8.95        9.40      1.95 o 
   3   7  14        7.28        9.75      1.62 o 
   4   7  14        2.81        4.32      1.47 o 
  -2   8  14        1.90        3.37      1.69 o 
  -1   8  14        2.58        3.87      2.39 o 
   0   8  14        3.12        3.68      1.76 o 
   1   8  14        1.61        2.06      1.68 o 
  -9   0  15        8.40        9.49      2.77 o 
  -7   0  15        0.00        1.21      1.56 o 
  -5   0  15       64.32       55.69      4.14 o 
  -3   0  15       15.88       16.74      1.30 o 
  -1   0  15      280.01      285.55     10.90 o 
   1   0  15        3.51        3.11      1.48 o 
   3   0  15      150.41      144.06      6.68 o 
   5   0  15       15.33       19.09      2.73 o 
   7   0  15      191.74      203.41      6.97 o 
  -9   1  15        0.25        1.97      1.26 o 
  -8   1  15       35.72       36.03      2.37 o 
  -7   1  15        7.41        6.23      1.27 o 
  -6   1  15        7.44        4.85      1.05 o 
  -5   1  15      131.07      120.37      4.51 o 
  -4   1  15        3.77        1.98      0.92 o 
  -3   1  15      227.96      227.29      5.13 o 
  -2   1  15       85.63       71.56      3.49 o 
  -1   1  15       19.48       26.78      1.54 o 
   0   1  15       96.93       85.24      3.31 o 
   1   1  15      496.01      497.67     12.22 o 
   2   1  15       25.69       27.64      1.90 o 
   3   1  15      105.73      114.90      4.07 o 
   4   1  15        0.85        1.97      1.71 o 
   5   1  15       50.10       53.21      5.22 o 
   6   1  15      240.75      244.84      8.89 o 
   7   1  15       39.44       40.43      2.15 o 
   8   1  15        6.15        6.99      1.31 o 
  -9   2  15        0.33        1.50      1.26 o 
  -8   2  15       28.78       27.45      2.68 o 
  -7   2  15        3.18        2.41      1.12 o 
  -6   2  15      184.91      174.19      4.91 o 
  -5   2  15      109.70      109.37      3.56 o 
  -4   2  15       75.32       70.69      2.17 o 
  -3   2  15       82.34       78.44      3.04 o 
  -2   2  15       73.42       79.90      2.55 o 
  -1   2  15        0.12        0.62      0.68 o 
   0   2  15       47.22       52.94      2.03 o 
   1   2  15       12.70       13.68      1.21 o 
   2   2  15       33.31       23.45      2.23 o 
   3   2  15      363.37      369.20      9.63 o 
   4   2  15       18.58       22.61      1.91 o 
   5   2  15      371.06      366.89      9.90 o 
   6   2  15        6.57        7.11      1.57 o 
   7   2  15       39.33       42.17      2.76 o 
   8   2  15        2.71        6.18      1.99 o 
  -8   3  15        8.36       10.76      2.03 o 
  -7   3  15       34.65       37.43      2.41 o 
  -6   3  15        0.12        0.91      0.94 o 
  -5   3  15      285.13      300.07      7.10 o 
  -4   3  15      130.47      136.36      3.66 o 
  -3   3  15      227.55      214.74     11.03 o 
  -2   3  15       54.03       46.00      1.78 o 
  -1   3  15       41.48       49.23      4.09 o 
   0   3  15        1.17        1.43      0.76 o 
   1   3  15        9.50       12.79      1.52 o 
   2   3  15       75.62       68.79      2.50 o 
   3   3  15        2.87        1.72      0.85 o 
   4   3  15       26.28       23.24      2.19 o 
   5   3  15      148.92      137.05      5.14 o 
   6   3  15        0.03        1.03      1.21 o 
   7   3  15        0.52        0.00      1.13 o 
   8   3  15       25.80       33.86      2.62 o 
  -8   4  15        0.19        0.28      1.23 o 
  -7   4  15        0.79        1.65      1.16 o 
  -6   4  15       51.06       54.44      2.67 o 
  -5   4  15       99.13      110.74      3.11 o 
  -4   4  15       11.76       13.62      1.51 o 
  -3   4  15      139.13      128.33      4.33 o 
  -2   4  15      120.46      126.58      3.16 o 
  -1   4  15       10.51       12.61      1.34 o 
   0   4  15      413.38      417.17     10.66 o 
   1   4  15        0.03        0.45      0.79 o 
   2   4  15       12.60       10.71      1.31 o 
   3   4  15       31.00       33.91      2.05 o 
   4   4  15        9.83        9.33      1.70 o 
   5   4  15       63.86       57.21      5.77 o 
   6   4  15       27.26       29.08      2.67 o 
   7   4  15        0.53        1.16      2.50 o 
  -7   5  15        0.69        1.92      1.71 o 
  -6   5  15        0.90        0.28      1.05 o 
  -5   5  15       16.58       20.13      2.49 o 
  -4   5  15      101.82      103.79      3.52 o 
  -3   5  15       50.90       53.85      2.46 o 
  -2   5  15       80.56       85.07      3.03 o 
  -1   5  15      106.90      101.46      2.79 o 
   0   5  15       10.63        9.06      1.12 o 
   1   5  15       24.20       23.60      1.75 o 
   2   5  15        2.66        1.03      1.22 o 
   3   5  15        0.39        1.16      0.99 o 
   4   5  15        3.41        1.73      1.18 o 
   5   5  15        0.04        1.68      1.25 o 
   6   5  15        1.14        0.64      1.60 o 
  -6   6  15        5.26       16.13      3.42 o 
  -5   6  15        2.41        3.04      1.60 o 
  -4   6  15       40.84       50.93      3.35 o 
  -3   6  15        1.78        0.27      1.30 o 
  -2   6  15      116.79      124.21      3.88 o 
  -1   6  15        0.01        0.41      0.88 o 
   0   6  15        6.46        6.00      1.05 o 
   1   6  15        0.24        1.16      1.07 o 
   2   6  15        0.94        2.33      1.10 o 
   3   6  15       21.64       24.78      2.00 o 
   4   6  15        4.56        4.76      1.37 o 
   5   6  15        6.66        8.21      1.83 o 
  -4   7  15       25.17       27.24      3.00 o 
  -3   7  15        0.55        2.25      1.59 o 
  -2   7  15        2.16        3.96      1.59 o 
  -1   7  15        1.43        1.39      1.28 o 
   0   7  15        5.15        5.96      1.64 o 
   1   7  15       18.11       17.09      2.24 o 
   2   7  15       29.77       24.56      2.10 o 
   3   7  15        0.68        0.00      1.25 o 
   4   7  15        0.64        1.12      1.42 o 
   0   8  15        1.51        3.30      2.66 o 
  -8   0  16       24.59       22.92      3.49 o 
  -6   0  16      546.90      424.51     16.34 o 
  -4   0  16       70.92       52.46      3.95 o 
  -2   0  16      131.10      107.61      5.54 o 
   0   0  16      269.67      254.94     10.11 o 
   2   0  16       14.84       10.51      2.01 o 
   4   0  16       21.95       26.76      2.96 o 
   6   0  16      460.65      520.49     19.15 o 
   8   0  16        0.18        1.41      1.55 o 
  -9   1  16        0.78        0.00      1.49 o 
  -8   1  16        7.48       13.96      2.21 o 
  -7   1  16       27.88       26.27      2.49 o 
  -6   1  16        1.75        2.16      1.13 o 
  -5   1  16      136.60      121.19      8.94 o 
  -4   1  16        0.21        0.12      1.06 o 
  -3   1  16       65.58       61.98      2.70 o 
  -2   1  16      340.68      316.38     11.35 o 
  -1   1  16      443.57      453.09      9.08 o 
   0   1  16       95.57       90.23      3.58 o 
   1   1  16        0.18        0.00      0.83 o 
   2   1  16      232.27      240.16      8.07 o 
   3   1  16      109.31      106.63      4.05 o 
   4   1  16       12.64       11.95      2.26 o 
   5   1  16       20.28       17.55      1.91 o 
   6   1  16       14.30       14.40      2.85 o 
   7   1  16      140.48      156.97      5.90 o 
   8   1  16        3.79        2.45      1.80 o 
  -8   2  16        0.22        0.63      1.16 o 
  -7   2  16        0.81        2.24      1.13 o 
  -6   2  16       45.32       32.91      2.15 o 
  -5   2  16      101.63       88.05      5.52 o 
  -4   2  16       93.40       74.47      2.28 o 
  -3   2  16       32.33       32.62      1.91 o 
  -2   2  16        0.19        0.48      0.70 o 
  -1   2  16       31.59       28.81      1.58 o 
   0   2  16       70.39       68.11      6.96 o 
   1   2  16       22.58       25.16      1.56 o 
   2   2  16        8.80        7.52      1.07 o 
   3   2  16       10.28       11.65      1.56 o 
   4   2  16        7.48        7.47      1.54 o 
   5   2  16        0.01        0.12      1.07 o 
   6   2  16       58.14       59.64      3.27 o 
   7   2  16       66.49       60.58      5.31 o 
   8   2  16        0.05        0.82      1.74 o 
  -8   3  16        0.07        0.73      1.14 o 
  -7   3  16       19.99       24.46      3.78 o 
  -6   3  16       13.94       10.08      1.47 o 
  -5   3  16       34.52       29.50      1.99 o 
  -4   3  16      204.85      193.58      4.29 o 
  -3   3  16       76.50       72.08      2.29 o 
  -2   3  16      363.83      365.72      6.78 o 
  -1   3  16       79.29       77.87      2.68 o 
   0   3  16        2.21        2.27      0.85 o 
   1   3  16      172.55      171.70      4.39 o 
   2   3  16       32.43       33.33      1.84 o 
   3   3  16       32.95       33.02      2.43 o 
   4   3  16       27.35       26.60      2.32 o 
   5   3  16        7.01        6.67      1.62 o 
   6   3  16       15.08       14.67      2.09 o 
   7   3  16       14.88       16.74      2.33 o 
  -7   4  16       15.60       20.18      1.98 o 
  -6   4  16        5.69        7.17      1.35 o 
  -5   4  16      160.05      150.05      4.52 o 
  -4   4  16      415.52      432.29      8.00 o 
  -3   4  16      147.50      143.26      4.22 o 
  -2   4  16      183.52      184.97      4.12 o 
  -1   4  16      130.83      129.76      3.83 o 
   0   4  16       95.93       92.80      3.91 o 
   1   4  16       23.88       19.78      3.43 o 
   2   4  16       12.10       11.05      1.70 o 
   3   4  16        1.94        3.59      1.37 o 
   4   4  16      183.37      191.64      6.47 o 
   5   4  16       25.76       26.09      2.48 o 
   6   4  16        5.70        7.54      1.83 o 
   7   4  16        6.94       10.29      2.18 o 
  -7   5  16       29.22       33.48      5.28 o 
  -6   5  16       47.05       50.69      3.37 o 
  -5   5  16        1.81        2.41      1.11 o 
  -4   5  16      425.67      447.02      9.64 o 
  -3   5  16       18.94       22.12      4.02 o 
  -2   5  16       21.38       28.49      1.91 o 
  -1   5  16      196.08      194.06      4.31 o 
   0   5  16       52.19       55.97      2.67 o 
   1   5  16        0.15        0.60      0.94 o 
   2   5  16        1.81        0.67      1.02 o 
   3   5  16       51.48       45.69      2.49 o 
   4   5  16        0.01        1.39      1.10 o 
   5   5  16        3.61        2.91      2.41 o 
   6   5  16        0.67        0.44      1.67 o 
  -5   6  16       62.62       78.88      4.07 o 
  -4   6  16       14.55       20.81      2.40 o 
  -3   6  16       63.31       65.50      2.83 o 
  -2   6  16       15.51       18.67      2.41 o 
  -1   6  16       12.91       17.35      1.63 o 
   0   6  16        7.93        7.98      1.51 o 
   1   6  16       25.82       27.63      2.02 o 
   2   6  16        5.22        4.92      1.35 o 
   3   6  16        0.71        1.57      1.52 o 
   4   6  16        3.79        5.53      1.50 o 
   5   6  16        6.28        7.15      1.64 o 
  -4   7  16        0.48        2.68      1.58 o 
  -3   7  16       97.33      100.38      5.86 o 
  -2   7  16        1.72        1.84      3.02 o 
  -1   7  16        1.63        3.49      2.43 o 
   0   7  16       54.78       52.70      4.06 o 
   1   7  16        4.78        8.09      1.95 o 
   2   7  16        9.22        9.02      1.61 o 
   3   7  16        9.02        9.33      1.73 o 
  -7   0  17      123.26       95.21      6.30 o 
  -5   0  17      142.11       99.06      5.88 o 
  -3   0  17       77.20       81.77      3.06 o 
  -1   0  17       94.70      101.10      5.47 o 
   1   0  17        0.32        0.00      1.21 o 
   3   0  17        2.56        6.60      1.90 o 
   5   0  17       12.70       12.03      2.54 o 
   7   0  17        0.03        1.90      2.05 o 
  -8   1  17        2.76        4.15      1.60 o 
  -7   1  17        5.37        7.20      2.09 o 
  -6   1  17       36.30       30.94      2.54 o 
  -5   1  17       44.10       42.37      2.80 o 
  -4   1  17       32.08       35.98      2.50 o 
  -3   1  17       88.31       85.96      4.78 o 
  -2   1  17      226.81      223.94      5.23 o 
  -1   1  17        0.75        1.45      0.72 o 
   0   1  17        0.55        0.40      0.98 o 
   1   1  17        3.38        5.07      1.30 o 
   2   1  17       93.24       96.09      3.79 o 
   3   1  17       14.24       17.18      2.32 o 
   4   1  17       25.16       29.74      3.36 o 
   5   1  17       12.32       13.70      3.49 o 
   6   1  17      191.59      196.43      6.64 o 
   7   1  17       24.12       28.09      2.70 o 
   8   1  17        0.13        0.00      1.90 o 
  -8   2  17        6.59        5.96      1.48 o 
  -7   2  17       11.41       11.07      1.60 o 
  -6   2  17        8.16        8.90      1.43 o 
  -5   2  17       10.13        7.21      1.25 o 
  -4   2  17        0.00        0.00      1.95 o 
  -3   2  17      230.15      235.26      6.69 o 
  -2   2  17      358.48      358.67      7.63 o 
  -1   2  17       52.71       50.64      2.16 o 
   0   2  17      280.48      265.17      6.05 o 
   1   2  17      165.20      156.90      4.49 o 
   2   2  17        1.82        0.85      0.86 o 
   3   2  17        0.24        0.50      1.18 o 
   4   2  17        3.92        3.12      2.01 o 
   5   2  17        4.15        4.93      1.42 o 
   6   2  17       23.11       19.39      2.22 o 
   7   2  17        4.17        2.54      2.43 o 
  -8   3  17        0.84        1.20      1.23 o 
  -7   3  17        6.81       11.76      1.64 o 
  -6   3  17       50.22       52.15      3.87 o 
  -5   3  17        2.74        2.84      1.07 o 
  -4   3  17       10.51        9.98      1.11 o 
  -3   3  17       76.18       77.46      2.46 o 
  -2   3  17       18.07       17.94      1.47 o 
  -1   3  17       39.89       39.31      1.99 o 
   0   3  17      331.60      333.94      7.30 o 
   1   3  17       20.60       21.48      2.28 o 
   2   3  17       87.30       67.58      2.62 o 
   3   3  17       17.56       23.41      2.24 o 
   4   3  17      103.80      106.51      8.81 o 
   5   3  17        1.41        0.37      1.16 o 
   6   3  17       16.11       15.85      2.41 o 
   7   3  17       14.77       13.88      4.33 o 
  -7   4  17        1.29        0.00      1.04 o 
  -6   4  17        0.20        0.85      1.06 o 
  -5   4  17       15.97       15.89      2.55 o 
  -4   4  17       55.08       52.39      2.15 o 
  -3   4  17      177.54      174.08      4.08 o 
  -2   4  17       60.89       55.34      2.28 o 
  -1   4  17      219.98      209.75     13.18 o 
   0   4  17       22.00       18.02      2.02 o 
   1   4  17        0.00        0.39      1.15 o 
   2   4  17        1.66        1.98      1.50 o 
   3   4  17       16.58       16.71      2.07 o 
   4   4  17       11.26       12.96      2.01 o 
   5   4  17        5.14        5.89      1.69 o 
   6   4  17        3.43        6.32      3.53 o 
  -6   5  17        1.59        1.96      1.73 o 
  -5   5  17       10.48        8.96      1.39 o 
  -4   5  17       10.11       13.41      1.63 o 
  -3   5  17       60.21       59.07      2.69 o 
  -2   5  17        8.45        8.24      1.32 o 
  -1   5  17        1.86        1.72      1.03 o 
   0   5  17        9.61       11.36      1.45 o 
   1   5  17       17.10       18.50      2.23 o 
   2   5  17        3.33        2.76      1.14 o 
   3   5  17       71.55       61.23      3.61 o 
   4   5  17        6.40        7.49      1.74 o 
   5   5  17        1.13        1.93      1.66 o 
   6   5  17       10.72       11.60      4.17 o 
  -5   6  17        2.93        6.74      1.88 o 
  -4   6  17      129.56      151.99     10.57 o 
  -3   6  17       28.36       30.47      2.12 o 
  -2   6  17       33.77       32.47      2.64 o 
  -1   6  17        6.86        6.34      1.94 o 
   0   6  17       53.84       51.49      2.58 o 
   1   6  17       31.27       29.07      2.11 o 
   2   6  17        7.09        6.46      1.49 o 
   3   6  17        0.18        0.47      1.15 o 
   4   6  17        6.42        6.87      1.66 o 
  -3   7  17       34.15       43.15      5.41 o 
  -2   7  17        2.29        1.95      2.68 o 
  -1   7  17        0.64        0.76      2.13 o 
   0   7  17       21.58       14.27      3.19 o 
   1   7  17       22.63       27.34      2.75 o 
   2   7  17        4.11        6.56      1.61 o 
  -8   0  18        5.55        7.06      2.47 o 
  -6   0  18      182.45      161.79      8.39 o 
  -4   0  18      176.13      159.52      7.82 o 
  -2   0  18       16.14       16.17      2.94 o 
   0   0  18        5.56        3.30      1.63 o 
   2   0  18      175.70      178.93      8.20 o 
   4   0  18        0.03        0.00      1.44 o 
   6   0  18        0.55        0.00      1.78 o 
  -8   1  18        0.09        1.13      1.43 o 
  -7   1  18        5.17        4.14      1.61 o 
  -6   1  18        4.80        6.03      1.56 o 
  -5   1  18       10.24       10.47      2.05 o 
  -4   1  18       39.21       31.96      4.73 o 
  -3   1  18      650.94      640.84     12.47 o 
  -2   1  18        0.53        1.64      0.81 o 
  -1   1  18      401.64      380.86      8.03 o 
   0   1  18      189.98      183.21      4.68 o 
   1   1  18        6.35        2.10      1.15 o 
   2   1  18       59.25       55.04      2.93 o 
   3   1  18       70.48       65.51      5.03 o 
   4   1  18       57.98       54.83      2.99 o 
   5   1  18       34.83       37.30      2.65 o 
   6   1  18       16.22       17.01      2.17 o 
   7   1  18      130.72      147.38      6.62 o 
  -8   2  18        2.68        5.51      1.86 o 
  -7   2  18        7.68        7.92      1.50 o 
  -6   2  18      174.33      161.23      4.88 o 
  -5   2  18      133.23      107.47      8.31 o 
  -4   2  18        0.08        0.79      1.07 o 
  -3   2  18      101.56      111.59      3.42 o 
  -2   2  18      226.88      242.30      5.73 o 
  -1   2  18      670.11      695.51     13.45 o 
   0   2  18      231.03      215.89      5.28 o 
   1   2  18        1.00        2.40      1.08 o 
   2   2  18        1.31        0.00      0.81 o 
   3   2  18       13.46       10.43      1.64 o 
   4   2  18        9.66        8.36      2.60 o 
   5   2  18       13.22       11.75      1.85 o 
   6   2  18        2.02        3.05      1.82 o 
   7   2  18       16.80       16.59      3.38 o 
  -7   3  18        0.70        2.39      1.16 o 
  -6   3  18       19.15       22.04      1.98 o 
  -5   3  18      266.97      231.93     10.82 o 
  -4   3  18        5.08        4.88      0.96 o 
  -3   3  18      291.49      284.17      6.55 o 
  -2   3  18       78.33       79.97      3.03 o 
  -1   3  18       89.81       90.41      3.73 o 
   0   3  18       17.40       13.65      1.60 o 
   1   3  18        0.11        0.90      0.86 o 
   2   3  18       22.23       21.71      1.66 o 
   3   3  18       45.49       27.94      2.42 o 
   4   3  18       70.93       65.22      3.49 o 
   5   3  18        3.22        5.95      1.49 o 
   6   3  18        8.24        7.88      2.24 o 
   7   3  18        2.71        4.66      2.41 o 
  -7   4  18        0.56        0.07      1.14 o 
  -6   4  18        0.32        1.27      1.10 o 
  -5   4  18        9.70       12.34      1.60 o 
  -4   4  18       17.67       19.87      1.50 o 
  -3   4  18      193.19      191.07      4.42 o 
  -2   4  18       58.37       64.41      5.20 o 
  -1   4  18      145.52      153.34      5.39 o 
   0   4  18        0.49        1.47      1.16 o 
   1   4  18      115.23      106.52      4.92 o 
   2   4  18       16.54       17.03      2.09 o 
   3   4  18        0.00        0.00      1.19 o 
   4   4  18        2.01        0.20      1.30 o 
   5   4  18        0.02        0.00      1.41 o 
   6   4  18        1.60        4.57      4.14 o 
  -6   5  18        1.48        1.23      1.52 o 
  -5   5  18        1.81        1.94      1.42 o 
  -4   5  18        0.50        0.10      1.04 o 
  -3   5  18       32.91       27.37      2.04 o 
  -2   5  18       19.53       19.66      1.78 o 
  -1   5  18       49.86       54.68      3.15 o 
   0   5  18        9.57        8.75      3.26 o 
   1   5  18       74.30       74.33      3.78 o 
   2   5  18        0.10        0.00      1.37 o 
   3   5  18       15.80       15.15      3.42 o 
   4   5  18       13.27       13.16      2.47 o 
   5   5  18        9.29        8.84      2.05 o 
  -4   6  18       59.27       65.24      7.88 o 
  -3   6  18       14.83       20.62      1.92 o 
  -2   6  18        0.25        0.53      1.65 o 
  -1   6  18        4.54        2.19      1.25 o 
   0   6  18       14.73       14.93      1.72 o 
   1   6  18       52.99       47.41      2.63 o 
   2   6  18        0.87        0.00      1.25 o 
   3   6  18        0.09        0.00      1.25 o 
   4   6  18       15.07       18.18      2.66 o 
  -2   7  18        0.97        4.20      1.73 o 
  -1   7  18        0.18        0.00      1.82 o 
   0   7  18        2.20        3.15      2.28 o 
   1   7  18        6.48        8.63      1.67 o 
  -7   0  19        0.74        1.10      1.97 o 
  -5   0  19       19.70       14.35      2.73 o 
  -3   0  19        0.41        0.42      1.59 o 
  -1   0  19     1250.15     1333.53     42.82 o 
   1   0  19      500.08      488.69     17.71 o 
   3   0  19        0.09        0.00      1.67 o 
   5   0  19        2.91        2.96      1.90 o 
   7   0  19       42.66       32.57      4.21 o 
  -8   1  19        0.00        0.00      1.30 o 
  -7   1  19        1.63        4.25      1.53 o 
  -6   1  19       13.30        9.77      1.83 o 
  -5   1  19      135.98      135.55      5.39 o 
  -4   1  19        0.68        0.58      1.06 o 
  -3   1  19        2.90        3.19      0.95 o 
  -2   1  19      778.28      806.53     15.51 o 
  -1   1  19        1.58        2.79      0.98 o 
   0   1  19        7.35        7.70      1.20 o 
   1   1  19      246.12      235.53      9.36 o 
   2   1  19       18.16       17.56      1.89 o 
   3   1  19       30.80       24.69      2.69 o 
   4   1  19        8.71        3.75      1.41 o 
   5   1  19        8.49        9.23      1.87 o 
   6   1  19        9.50       10.94      2.03 o 
   7   1  19        9.29        6.71      3.70 o 
  -7   2  19        0.97        1.86      1.37 o 
  -6   2  19        0.32        0.08      1.18 o 
  -5   2  19        2.58        3.70      1.42 o 
  -4   2  19        3.21        2.44      1.15 o 
  -3   2  19       71.22       66.52      3.65 o 
  -2   2  19      478.56      473.85      9.79 o 
  -1   2  19       14.12       12.08      1.37 o 
   0   2  19      239.29      228.98      6.02 o 
   1   2  19        2.19        2.59      1.02 o 
   2   2  19        3.85        6.24      1.39 o 
   3   2  19        6.49        3.46      1.37 o 
   4   2  19        0.29        0.00      1.15 o 
   5   2  19        9.12        6.57      1.69 o 
   6   2  19        2.12        0.11      2.01 o 
   7   2  19       16.83       11.46      3.15 o 
  -7   3  19       11.05       18.05      1.98 o 
  -6   3  19        0.18        0.00      1.08 o 
  -5   3  19        0.01        0.43      0.96 o 
  -4   3  19        5.79        7.12      1.65 o 
  -3   3  19       17.67       16.91      1.53 o 
  -2   3  19      327.02      319.81      7.25 o 
  -1   3  19       22.63       22.99      1.70 o 
   0   3  19       13.21       11.57      1.39 o 
   1   3  19        0.74        0.00      0.89 o 
   2   3  19       37.26       35.28      6.78 o 
   3   3  19        7.50        6.06      2.87 o 
   4   3  19       31.56       28.52      4.10 o 
   5   3  19        0.95        0.00      1.46 o 
   6   3  19        1.25        2.68      1.55 o 
  -6   4  19        9.69       10.86      1.63 o 
  -5   4  19       20.09       24.27      2.89 o 
  -4   4  19       25.66       22.71      1.77 o 
  -3   4  19       10.77       17.77      2.41 o 
  -2   4  19       24.06       22.41      2.22 o 
  -1   4  19       45.65       50.82      4.18 o 
   0   4  19      106.41       93.66      4.23 o 
   1   4  19       41.35       34.14      2.75 o 
   2   4  19        0.15        0.00      1.48 o 
   3   4  19        7.62        4.72      1.90 o 
   4   4  19        6.52        5.32      1.70 o 
   5   4  19        1.09        3.03      1.52 o 
   6   4  19        0.19        1.02      2.88 o 
  -5   5  19        5.49        7.92      1.86 o 
  -4   5  19       51.10       57.87      2.84 o 
  -3   5  19       10.56       10.96      1.67 o 
  -2   5  19        1.44        2.28      1.13 o 
  -1   5  19        6.69        7.22      1.77 o 
   0   5  19       12.24       12.26      2.01 o 
   1   5  19       11.49        9.52      1.98 o 
   2   5  19       18.82       18.01      2.41 o 
   3   5  19        0.11        0.00      1.62 o 
   4   5  19       17.74       19.06      2.51 o 
   5   5  19       15.09       21.94      3.45 o 
  -4   6  19        3.65        5.87      2.28 o 
  -3   6  19        3.18        4.51      1.35 o 
  -2   6  19        0.00        0.15      1.01 o 
  -1   6  19        0.00        2.11      1.20 o 
   0   6  19        5.05        4.73      1.71 o 
   1   6  19        6.79        8.74      2.04 o 
   2   6  19        1.43        3.08      1.70 o 
   3   6  19        1.69        0.00      1.65 o 
  -6   0  20        4.33        8.05      2.54 o 
  -4   0  20        4.06        5.01      1.97 o 
  -2   0  20      319.29      333.73      8.82 o 
   2   0  20        1.99        3.95      2.01 o 
   4   0  20       15.82       17.95      3.07 o 
   6   0  20       26.88       31.27      3.91 o 
  -7   1  20        2.87        3.46      1.52 o 
  -6   1  20        8.03        2.20      2.68 o 
  -5   1  20      121.75      100.00      6.38 o 
  -4   1  20      173.20      147.26      6.91 o 
  -3   1  20       59.23       58.38      3.22 o 
  -2   1  20        0.05        0.00      0.91 o 
  -1   1  20      223.06      228.53      5.63 o 
   0   1  20       94.89       93.11      3.15 o 
   1   1  20        1.65        1.21      3.40 o 
   2   1  20       10.09        9.87      1.88 o 
   3   1  20       49.70       43.80      3.55 o 
   4   1  20       68.60       66.24      3.50 o 
   5   1  20       20.79       17.75      2.25 o 
   6   1  20        7.41        7.81      1.87 o 
   7   1  20        0.45        1.77      2.14 o 
  -7   2  20        3.46        3.72      1.64 o 
  -6   2  20        2.52        4.17      1.49 o 
  -5   2  20      122.32       93.50      4.95 o 
  -4   2  20       49.15       46.60      2.98 o 
  -3   2  20       12.54       15.36      1.47 o 
  -2   2  20      446.48      442.16      9.34 o 
  -1   2  20       92.25       93.66      4.58 o 
   0   2  20      337.18      347.20      8.02 o 
   1   2  20        2.78        3.94      1.09 o 
   2   2  20       92.48       83.22      3.12 o 
   3   2  20        0.47        0.00      1.03 o 
   4   2  20        2.21        0.41      1.25 o 
   5   2  20        0.19        0.66      1.59 o 
   6   2  20        0.13        3.11      2.24 o 
  -7   3  20        1.05        2.08      2.06 o 
  -6   3  20        0.02        0.62      1.46 o 
  -5   3  20       32.65       35.67      2.87 o 
  -4   3  20       13.71       16.23      2.07 o 
  -3   3  20       50.63       52.52      2.44 o 
  -2   3  20        8.20        7.16      1.27 o 
  -1   3  20       61.52       59.14      2.76 o 
   0   3  20      138.58      133.14      4.01 o 
   1   3  20       23.50       20.07      1.69 o 
   2   3  20      143.82      124.58      7.73 o 
   3   3  20        2.08        3.08      1.56 o 
   4   3  20        6.93        6.84      2.05 o 
   5   3  20       34.27       30.94      2.86 o 
   6   3  20        6.10        9.01      2.11 o 
  -6   4  20       12.36       14.33      2.19 o 
  -5   4  20        6.69        8.31      1.55 o 
  -4   4  20      125.14      125.18      5.36 o 
  -3   4  20       12.48       14.72      3.81 o 
  -2   4  20        3.10        5.06      1.45 o 
  -1   4  20       27.42       30.05      2.94 o 
   0   4  20       11.57       16.24      2.15 o 
   1   4  20        5.79        6.14      1.73 o 
   2   4  20       21.17       19.50      2.35 o 
   3   4  20        0.60        1.11      1.37 o 
   4   4  20        4.08        1.72      1.58 o 
   5   4  20        0.41        2.08      1.65 o 
  -5   5  20        0.88        0.55      1.78 o 
  -4   5  20       45.44       45.31      2.63 o 
  -3   5  20        2.17        0.79      1.11 o 
  -2   5  20       11.69       12.04      1.98 o 
  -1   5  20        1.20        1.68      1.40 o 
   0   5  20        1.36        1.23      1.35 o 
   1   5  20        7.93        9.71      2.13 o 
   2   5  20        3.29        1.52      1.58 o 
   3   5  20        0.44        0.00      1.60 o 
   4   5  20        0.57        1.52      1.60 o 
  -3   6  20        5.15        7.32      1.55 o 
  -2   6  20        0.01        2.30      1.21 o 
  -1   6  20        3.79        4.79      1.68 o 
   0   6  20       10.18       10.32      3.93 o 
   1   6  20       12.53       12.02      2.21 o 
   2   6  20        2.42        4.61      1.93 o 
  -7   0  21        4.05        3.11      2.16 o 
  -5   0  21       63.62       59.33      5.09 o 
  -3   0  21       77.16       84.20      5.54 o 
  -1   0  21     1706.88     1704.63     54.30 o 
   1   0  21      447.86      436.15     16.61 o 
   3   0  21       18.02       21.18      3.23 o 
   5   0  21        0.77        2.58      2.39 o 
  -7   1  21        0.09        0.38      1.58 o 
  -6   1  21       18.12       20.90      3.21 o 
  -5   1  21        9.71       11.14      2.05 o 
  -4   1  21      123.71      122.82      5.30 o 
  -3   1  21       30.72       23.45      4.63 o 
  -2   1  21       13.42       12.38      1.43 o 
  -1   1  21       11.86        9.65      1.43 o 
   0   1  21      161.41      152.78      4.37 o 
   1   1  21        0.39        2.85      1.27 o 
   2   1  21       93.11       92.44      6.45 o 
   3   1  21       76.39       63.74      4.59 o 
   4   1  21        5.10        3.35      1.54 o 
   5   1  21       44.96       44.60      3.20 o 
   6   1  21        1.23        3.57      1.70 o 
  -7   2  21       12.27       19.26      2.56 o 
  -6   2  21       15.20       19.11      2.44 o 
  -5   2  21       12.41       10.00      1.88 o 
  -4   2  21        2.18        2.22      1.31 o 
  -3   2  21        6.56        8.49      1.66 o 
  -2   2  21        0.61        1.21      0.97 o 
  -1   2  21      322.44      315.26      7.49 o 
   0   2  21       67.95       68.45      3.77 o 
   1   2  21      320.91      318.28      7.41 o 
   2   2  21        0.41        0.15      1.36 o 
   3   2  21        8.45        7.44      1.41 o 
   4   2  21        2.16        1.61      1.44 o 
   5   2  21        0.21        0.68      2.16 o 
   6   2  21        0.45        2.20      2.35 o 
  -6   3  21        1.94        2.80      1.58 o 
  -5   3  21        0.18        0.00      1.19 o 
  -4   3  21        0.32        2.30      1.33 o 
  -3   3  21       24.86       33.39      2.06 o 
  -2   3  21        2.62        3.59      1.20 o 
  -1   3  21      110.39      113.34      4.42 o 
   0   3  21        0.94        0.00      1.52 o 
   1   3  21       41.57       36.03      2.86 o 
   2   3  21        3.59        3.46      1.58 o 
   3   3  21       24.16       27.19      2.67 o 
   4   3  21        0.01        0.26      2.01 o 
   5   3  21        5.41        6.61      1.82 o 
  -5   4  21        2.92        3.63      1.38 o 
  -4   4  21       16.48       17.57      2.25 o 
  -3   4  21        4.70        6.46      1.60 o 
  -2   4  21        2.79        2.81      1.75 o 
  -1   4  21        2.81        3.56      1.53 o 
   0   4  21        9.54       11.93      1.95 o 
   1   4  21        1.79        0.62      1.42 o 
   2   4  21        9.86        9.99      2.03 o 
   3   4  21        0.09        0.44      1.55 o 
   4   4  21        3.63        1.43      1.58 o 
   5   4  21        0.00        1.37      1.76 o 
  -4   5  21        3.21        4.20      1.33 o 
  -3   5  21       16.52       24.11      2.49 o 
  -2   5  21       18.24       21.67      2.35 o 
  -1   5  21        0.01        1.36      1.42 o 
   0   5  21        4.96        1.73      1.41 o 
   1   5  21       24.28       18.98      5.37 o 
   2   5  21        0.64        1.64      2.68 o 
   3   5  21        8.66        8.14      2.06 o 
  -2   6  21        2.02        0.41      1.52 o 
  -1   6  21        0.60        0.63      1.48 o 
   0   6  21        3.31        3.91      1.89 o 
   1   6  21        0.38        0.47      2.62 o 
  -6   0  22       20.22       19.51      3.53 o 
  -4   0  22      114.01       93.43      6.30 o 
  -2   0  22      210.65      214.55      9.95 o 
   0   0  22      326.07      326.56     13.41 o 
   2   0  22       64.90       57.70      4.63 o 
   4   0  22        6.52       10.44      2.77 o 
   6   0  22        3.88        3.23      2.66 o 
  -6   1  22        0.05        0.87      1.32 o 
  -5   1  22        0.92        0.34      1.46 o 
  -4   1  22        4.73        2.22      1.38 o 
  -3   1  22       43.01       38.57      2.85 o 
  -2   1  22       15.52       16.70      1.62 o 
  -1   1  22      162.22      170.18      4.75 o 
   0   1  22      365.71      345.82      9.46 o 
   1   1  22       15.34       14.06      2.50 o 
   2   1  22        6.42        7.40      2.94 o 
   3   1  22       36.75       32.08      3.21 o 
   4   1  22        0.14        0.00      1.42 o 
   5   1  22        1.58        0.02      1.62 o 
   6   1  22       29.43       29.98      5.16 o 
  -6   2  22        7.51       12.15      2.19 o 
  -5   2  22        3.21        5.30      1.75 o 
  -4   2  22       93.46       85.54      4.18 o 
  -3   2  22       39.34       42.79      4.31 o 
  -2   2  22       25.20       28.99      1.96 o 
  -1   2  22       10.27       10.35      1.43 o 
   0   2  22       51.69       52.09      2.55 o 
   1   2  22       92.99       95.16      3.44 o 
   2   2  22       68.26       75.80      3.12 o 
   3   2  22       12.23       12.10      1.67 o 
   4   2  22        1.01        0.00      2.09 o 
   5   2  22        5.77        4.02      2.66 o 
  -6   3  22        0.98        3.70      1.69 o 
  -5   3  22        1.46        2.95      1.46 o 
  -4   3  22       16.28       18.95      2.38 o 
  -3   3  22       39.89       41.75      2.35 o 
  -2   3  22        0.00        1.13      1.02 o 
  -1   3  22        4.53        4.21      1.22 o 
   0   3  22       10.03       13.14      1.58 o 
   1   3  22       21.85       20.99      2.49 o 
   2   3  22        1.69        3.86      1.69 o 
   3   3  22       20.62       22.11      3.97 o 
   4   3  22        0.29        0.00      1.58 o 
   5   3  22        6.87       12.01      2.25 o 
  -5   4  22       10.69       14.53      2.26 o 
  -4   4  22       50.24       51.81      5.16 o 
  -3   4  22       42.26       48.09      3.20 o 
  -2   4  22        4.70        5.87      1.68 o 
  -1   4  22        4.30        4.65      3.11 o 
   0   4  22        0.05        0.70      1.43 o 
   1   4  22       75.05       89.63      9.05 o 
   2   4  22       45.26       49.00      7.21 o 
   3   4  22        1.20        1.42      1.81 o 
   4   4  22       11.09        9.91      2.23 o 
  -3   5  22        0.82        2.24      1.50 o 
  -2   5  22        8.07       13.92      2.60 o 
  -1   5  22       18.79       19.33      5.56 o 
   0   5  22        5.73        7.12      1.92 o 
   1   5  22        1.69        2.15      5.48 o 
   2   5  22       11.71       12.36      2.69 o 
   3   5  22        0.15        0.35      1.83 o 
  -5   0  23       63.86       74.55      5.88 o 
  -3   0  23      152.25      139.07      7.82 o 
  -1   0  23       53.21       48.04      2.85 o 
   1   0  23        0.53        0.00      1.67 o 
   3   0  23       88.70       88.37      6.00 o 
   5   0  23        9.27        9.72      3.04 o 
  -6   1  23        3.68        5.67      1.81 o 
  -5   1  23        0.64        0.04      1.27 o 
  -4   1  23        1.51        3.61      1.90 o 
  -3   1  23        8.05       10.03      1.94 o 
  -2   1  23        4.79        6.91      1.33 o 
  -1   1  23        0.51        0.62      1.05 o 
   0   1  23      120.38      112.63      4.52 o 
   1   1  23      173.09      158.98      8.62 o 
   2   1  23       48.08       47.18      3.19 o 
   3   1  23        0.17        0.00      1.42 o 
   4   1  23       47.43       46.68      3.33 o 
   5   1  23        4.20        4.82      1.93 o 
  -6   2  23        0.18        0.75      1.41 o 
  -5   2  23        0.31        2.21      1.49 o 
  -4   2  23        3.91        3.32      1.60 o 
  -3   2  23        2.24        5.29      1.59 o 
  -2   2  23       53.13       59.83      2.75 o 
  -1   2  23       94.30       95.32      3.73 o 
   0   2  23      153.84      158.01      5.66 o 
   1   2  23       13.27       12.45      1.69 o 
   2   2  23       84.37       71.11      4.23 o 
   3   2  23        0.35        0.37      1.17 o 
   4   2  23        3.48        3.60      1.77 o 
   5   2  23        8.73        5.58      2.81 o 
  -5   3  23        0.30        0.98      1.46 o 
  -4   3  23        7.98        8.45      1.93 o 
  -3   3  23       11.10       11.68      2.09 o 
  -2   3  23       10.68        8.31      1.39 o 
  -1   3  23        1.63        1.76      1.10 o 
   0   3  23      127.05      125.29      5.22 o 
   1   3  23        0.17        0.00      1.54 o 
   2   3  23       18.83       14.63      4.50 o 
   3   3  23       24.16       23.54      2.70 o 
   4   3  23        1.27        0.91      1.59 o 
  -4   4  23        0.85        0.61      2.16 o 
  -3   4  23       38.39       40.13      4.57 o 
  -2   4  23        2.73        4.40      1.70 o 
  -1   4  23        1.27        0.80      1.41 o 
   0   4  23       21.78       24.12      3.81 o 
   1   4  23       20.85       18.80      2.64 o 
   2   4  23       10.75       13.87      2.51 o 
   3   4  23        9.80       10.73      4.10 o 
  -2   5  23        4.39        5.76      1.89 o 
  -1   5  23        8.62        8.05      2.10 o 
   0   5  23       49.64       47.03      8.03 o 
   1   5  23        0.11        0.00      1.60 o 
  -6   0  24        0.17        0.68      2.43 o 
  -4   0  24        2.19        4.97      2.58 o 
  -2   0  24       92.28       81.96      5.73 o 
   0   0  24       19.56       12.60      2.77 o 
   2   0  24        3.13        3.15      2.24 o 
   4   0  24       15.73       12.15      3.11 o 
  -5   1  24        1.11        5.52      1.78 o 
  -4   1  24        1.43        1.55      1.39 o 
  -3   1  24        3.61        4.74      1.65 o 
  -2   1  24       19.33       18.41      2.33 o 
  -1   1  24        6.43        4.75      1.23 o 
   0   1  24       36.53       32.81      2.56 o 
   1   1  24       11.32       14.70      1.74 o 
   2   1  24       16.09        9.51      2.00 o 
   3   1  24       16.37       14.19      2.31 o 
   4   1  24        4.45        5.50      1.95 o 
   5   1  24        4.84        2.87      3.51 o 
  -5   2  24       11.22       17.89      2.49 o 
  -4   2  24       32.14       37.20      3.08 o 
  -3   2  24       69.17       66.46      9.60 o 
  -2   2  24       33.00       42.46      2.48 o 
  -1   2  24       16.56       16.28      1.77 o 
   0   2  24       29.26       30.95      2.21 o 
   1   2  24       37.43       37.20      3.62 o 
   2   2  24        2.15        1.99      1.32 o 
   3   2  24        0.02        0.00      1.15 o 
   4   2  24       11.58       14.23      4.21 o 
  -4   3  24        3.40        3.68      1.76 o 
  -3   3  24        9.80        9.38      1.98 o 
  -2   3  24       19.10       18.40      2.24 o 
  -1   3  24       15.23       17.05      1.81 o 
   0   3  24        1.28        1.83      3.15 o 
   1   3  24      158.41      179.15      6.63 o 
   2   3  24       28.17       32.24      3.11 o 
   3   3  24        5.95        3.06      1.88 o 
  -3   4  24        8.09       16.62      3.53 o 
  -2   4  24        5.64        5.64      2.77 o 
  -1   4  24        1.35        1.36      1.62 o 
   0   4  24       18.78       22.95      2.71 o 
   1   4  24       19.89       20.86      2.79 o 
   2   4  24       23.27       29.20      3.10 o 
  -5   0  25        0.47        3.26      2.39 o 
  -3   0  25        7.55       10.74      2.96 o 
  -1   0  25       62.71       68.25      3.53 o 
   1   0  25       10.62       11.92      3.07 o 
   3   0  25       35.66       34.27      4.25 o 
  -5   1  25        7.63       15.10      2.50 o 
  -4   1  25        1.25        0.61      1.49 o 
  -3   1  25        3.90        6.69      1.85 o 
  -2   1  25        7.29        6.02      1.72 o 
  -1   1  25        1.68        1.83      1.18 o 
   0   1  25       32.64       28.64      2.10 o 
   1   1  25       19.89       17.14      1.85 o 
   2   1  25       15.47       18.36      3.72 o 
   3   1  25        1.53        1.53      1.81 o 
   4   1  25        7.55       10.00      2.28 o 
  -4   2  25        0.01        3.29      1.53 o 
  -3   2  25        4.76        6.43      1.88 o 
  -2   2  25        4.63        3.49      1.71 o 
  -1   2  25        1.04        0.35      1.12 o 
   0   2  25       48.65       53.08      2.80 o 
   1   2  25       13.71       17.12      1.98 o 
   2   2  25        1.45        2.82      1.40 o 
   3   2  25       17.95       16.46      2.55 o 
  -4   3  25        5.40        9.62      3.40 o 
  -3   3  25        5.72        6.20      1.85 o 
  -2   3  25        7.21       11.23      1.67 o 
  -1   3  25        9.22       11.10      2.08 o 
   0   3  25        1.42        2.62      1.79 o 
   1   3  25       20.42       21.93      4.54 o 
   2   3  25       37.26       39.62      4.18 o 
   3   3  25        2.56        3.09      2.08 o 
  -2   4  25        3.83        4.24      2.18 o 
  -1   4  25        1.44        1.90      1.65 o 
   0   4  25       70.72       77.97      4.37 o 
   1   4  25       50.84       53.60      3.93 o 
  -4   0  26        0.51        1.25      2.20 o 
  -2   0  26       32.06       26.08      3.83 o 
   0   0  26        7.02       14.46      3.26 o 
   2   0  26        0.34        0.76      2.35 o 
  -4   1  26        0.12        4.47      1.80 o 
  -3   1  26        9.59       17.05      2.43 o 
  -2   1  26        1.21        1.85      1.40 o 
  -1   1  26       14.08       14.61      1.76 o 
   0   1  26        0.15        0.89      1.20 o 
   1   1  26        0.77        0.33      1.22 o 
   2   1  26        2.41        4.97      1.95 o 
   3   1  26        1.21        1.83      1.84 o 
  -3   2  26        1.09        2.41      2.32 o 
  -2   2  26        6.94        7.64      1.91 o 
  -1   2  26       35.76       43.52      4.02 o 
   0   2  26        7.99        8.22      1.69 o 
   1   2  26       57.28       59.21      3.01 o 
   2   2  26        4.13        4.58      1.56 o 
  -2   3  26        4.19        4.91      1.82 o 
  -1   3  26        0.17        0.64      1.46 o 
   0   3  26        5.39       10.07      2.94 o 
   1   3  26        3.34        1.65      1.86 o 
  -3   0  27       16.42       17.69      3.61 o 
  -1   0  27        5.23        6.00      2.62 o 
   1   0  27       14.36       17.61      3.64 o 
  -3   1  27        0.00        2.01      1.59 o 
  -2   1  27        6.98        8.94      2.09 o 
  -1   1  27        2.16        3.17      1.25 o 
   0   1  27        6.79        8.55      1.63 o 
   1   1  27       14.04       13.38      1.83 o 
   2   1  27        9.33        7.94      1.77 o 
  -2   2  27        1.49        2.46      1.86 o 
  -1   2  27        0.13        1.66      1.27 o 
   0   2  27        2.03        2.34      1.38 o 
   1   2  27        0.00        0.03      1.21 o 
   0   0  28       13.40       18.52      2.36 o 
                                                 
